# Supplementary material for: Hodgkin Lymphoma-Derived Extracellular Vesicles Change the Secretome of Fibroblasts Toward a CAF Phenotype
Source: Front Immunol. 2018 Jun 18;9:1358. doi: 10.3389/fimmu.2018.01358 (PMC6015880; doi:10.3389/fimmu.2018.01358)
Supplement: Supplementary file 7 [file table_1.xlsx]

## Sheet: Blatt1
IPI00220362	10 kDa heat shock protein, mitochondrial
IPI00003519	116 kDa U5 small nuclear ribonucleoprotein component
IPI00790248	13 kDa protein
IPI01021904	13 kDa protein
IPI00413732	139 kDa protein
IPI00216319	14-3-3 protein eta
IPI00220642	14-3-3 protein gamma
IPI00018146	14-3-3 protein theta
IPI00021263	14-3-3 protein zeta/delta
IPI01020732	17 kDa protein
IPI01021801	18 kDa protein
IPI01013445	187 kDa protein
IPI00879750	19 kDa protein
IPI00646359	23 kDa protein
IPI00022937	252 kDa protein
IPI00926977	26S protease regulatory subunit 10B
IPI00011126	26S protease regulatory subunit 4
IPI00018398	26S protease regulatory subunit 6A
IPI00021435	26S protease regulatory subunit 7
IPI00023919	26S protease regulatory subunit 8
IPI00003565	26S proteasome non-ATPase regulatory subunit 10
IPI00185374	26S proteasome non-ATPase regulatory subunit 12
IPI00024821	26S proteasome non-ATPase regulatory subunit 14
IPI00012268	26S proteasome non-ATPase regulatory subunit 2
IPI00011603	26S proteasome non-ATPase regulatory subunit 3
IPI00014151	26S proteasome non-ATPase regulatory subunit 6
IPI00019927	26S proteasome non-ATPase regulatory subunit 7
IPI01021644	27 kDa protein
IPI00927150	28 kDa protein
IPI01022823	28 kDa protein
IPI00294242	28S ribosomal protein S31, mitochondrial
IPI01017933	30 kDa protein
IPI00976576	309 kDa protein
IPI00413108	33 kDa protein
IPI01022801	33 kDa protein
IPI01021216	34 kDa protein
IPI00479877	4-trimethylaminobutyraldehyde dehydrogenase
IPI00025091	40S ribosomal protein S11
IPI00013917	40S ribosomal protein S12
IPI00221089	40S ribosomal protein S13
IPI00026271	40S ribosomal protein S14
IPI00479058	40S ribosomal protein S15
IPI00221091	40S ribosomal protein S15a
IPI00221092	40S ribosomal protein S16
IPI00221093	40S ribosomal protein S17
IPI00013296	40S ribosomal protein S18
IPI00215780	40S ribosomal protein S19
IPI00013485	40S ribosomal protein S2
IPI00012493	40S ribosomal protein S20
IPI00017448	40S ribosomal protein S21
IPI00218606	40S ribosomal protein S23
IPI00915363	40S ribosomal protein S24 isoform d
IPI00012750	40S ribosomal protein S25
IPI00655650	40S ribosomal protein S26
IPI00746004	40S ribosomal protein S27-like
IPI00719622	40S ribosomal protein S28
IPI00182289	40S ribosomal protein S29
IPI00011253	40S ribosomal protein S3
IPI00419880	40S ribosomal protein S3a
IPI00217030	40S ribosomal protein S4, X isoform
IPI00008433	40S ribosomal protein S5
IPI00021840	40S ribosomal protein S6
IPI00013415	40S ribosomal protein S7
IPI00216587	40S ribosomal protein S8
IPI00221088	40S ribosomal protein S9
IPI00916847	47 kDa protein
IPI00554611	4F2 cell-surface antigen heavy chain isoform b
IPI00479191	51 kDa protein
IPI00978544	52 kDa protein
IPI00302925	59 kDa protein
IPI00009790	6-phosphofructokinase type C
IPI00465179	6-phosphofructokinase, muscle type isoform 1
IPI00219525	6-phosphogluconate dehydrogenase, decarboxylating
IPI00784154	60 kDa heat shock protein, mitochondrial
IPI00008530	60S acidic ribosomal protein P0
IPI00008527	60S acidic ribosomal protein P1
IPI00008529	60S acidic ribosomal protein P2
IPI00853161	60S ribosomal protein L10
IPI00412579	60S ribosomal protein L10a
IPI00465361	60S ribosomal protein L13
IPI00304612	60S ribosomal protein L13a
IPI00470528	60S ribosomal protein L15
IPI00413324	60S ribosomal protein L17
IPI00215719	60S ribosomal protein L18
IPI00026202	60S ribosomal protein L18a
IPI00025329	60S ribosomal protein L19
IPI00247583	60S ribosomal protein L21
IPI00219153	60S ribosomal protein L22
IPI00856049	60S ribosomal protein L22-like 1
IPI00010153	60S ribosomal protein L23
IPI00021266	60S ribosomal protein L23a
IPI00306332	60S ribosomal protein L24
IPI00027270	60S ribosomal protein L26
IPI00007144	60S ribosomal protein L26-like 1
IPI00219155	60S ribosomal protein L27
IPI00456758	60S ribosomal protein L27a
IPI00182533	60S ribosomal protein L28
IPI00550021	60S ribosomal protein L3
IPI00219156	60S ribosomal protein L30
IPI00026302	60S ribosomal protein L31
IPI00395998	60S ribosomal protein L32
IPI00219160	60S ribosomal protein L34
IPI00412607	60S ribosomal protein L35
IPI00029731	60S ribosomal protein L35a
IPI00216237	60S ribosomal protein L36
IPI00220344	60S ribosomal protein L36a isoform a
IPI00414860	60S ribosomal protein L37a
IPI00215790	60S ribosomal protein L38
IPI00003918	60S ribosomal protein L4
IPI00000494	60S ribosomal protein L5
IPI00867533	60S ribosomal protein L6
IPI00030179	60S ribosomal protein L7
IPI00456940	60S ribosomal protein L7-like 1
IPI00299573	60S ribosomal protein L7a
IPI00012772	60S ribosomal protein L8
IPI00031691	60S ribosomal protein L9
IPI00290078	64 kDa protein
IPI01015957	70 kDa protein
IPI00003362	78 kDa glucose-regulated protein
IPI00945220	79 kDa protein
IPI01022223	8 kDa protein
IPI00844181	85 kDa protein
IPI00965445	95 kDa protein
IPI00874153	A disintegrin-like and metalloprotease with thrombospondin type 1 motifs 20
IPI00902865	abl interactor 1 isoform e
IPI00025849	Acidic leucine-rich nuclear phosphoprotein 32 family member A
IPI00005159	Actin-related protein 2
IPI00005160	Actin-related protein 2/3 complex subunit 1B
IPI00005161	Actin-related protein 2/3 complex subunit 2
IPI00005162	Actin-related protein 2/3 complex subunit 3
IPI00414554	Actin-related protein 2/3 complex subunit 5-like protein
IPI00028091	Actin-related protein 3
IPI00021439	Actin, cytoplasmic 1
IPI00025416	Actin, gamma-enteric smooth muscle
IPI00921118	Actinin alpha 1 isoform 3
IPI00221222	Activated RNA polymerase II transcriptional coactivator p15
IPI00430472	Activating signal cointegrator 1 complex subunit 3
IPI00030706	Activator of 90 kDa heat shock protein ATPase homolog 1
IPI00337741	Acylamino-acid-releasing enzyme
IPI00012007	Adenosylhomocysteinase
IPI00026833	Adenylosuccinate synthetase isozyme 2
IPI00939159	Adenylyl cyclase-associated protein
IPI00215914	ADP-ribosylation factor 1
IPI00215918	ADP-ribosylation factor 4
IPI00215919	ADP-ribosylation factor 5
IPI00215920	ADP-ribosylation factor 6
IPI00060031	ADP-ribosylation factor-like protein 8A
IPI00007188	ADP/ATP translocase 2
IPI00291467	ADP/ATP translocase 3
IPI00305978	Aflatoxin B1 aldehyde reductase member 2
IPI00027442	Alanyl-tRNA synthetase, cytoplasmic
IPI00746777	Alcohol dehydrogenase class-3
IPI00060200	Aldose 1-epimerase
IPI00010349	Alkyldihydroxyacetonephosphate synthase, peroxisomal
IPI00478003	Alpha-2-macroglobulin
IPI00026848	Alpha-2-macroglobulin receptor-associated protein
IPI00019884	Alpha-actinin-2
IPI00013808	Alpha-actinin-4
IPI00029468	Alpha-centractin
IPI00009253	Alpha-soluble NSF attachment protein
IPI00029534	Amidophosphoribosyltransferase
IPI00793201	aminoacyl tRNA synthase complex-interacting multifunctional protein 1 isoform b precursor
IPI00011916	Aminoacyl tRNA synthase complex-interacting multifunctional protein 2
IPI00642211	Aminopeptidase B
IPI00796123	Anchor protein
IPI00103563	Ankyrin repeat and SOCS box protein 15
IPI00921566	Ankyrin-3
IPI00793199	annexin A4
IPI00329801	Annexin A5
IPI00221226	Annexin A6
IPI00910088	AP-1 complex subunit mu-1 isoform 1
IPI00021841	Apolipoprotein A-I
IPI00022229	Apolipoprotein B-100
IPI00020632	Argininosuccinate synthase
IPI00554777	Asparagine synthetase [glutamine-hydrolyzing]
IPI00306960	Asparaginyl-tRNA synthetase, cytoplasmic
IPI00219029	Aspartate aminotransferase, cytoplasmic
IPI00018206	Aspartate aminotransferase, mitochondrial
IPI00015856	aspartyl aminopeptidase
IPI00216951	Aspartyl-tRNA synthetase, cytoplasmic
IPI00550523	Atlastin-3
IPI00303476	ATP synthase subunit beta, mitochondrial
IPI00218848	ATP synthase, H+ transporting, mitochondrial F0 complex, subunit E
IPI00015826	ATP-binding cassette sub-family B member 10, mitochondrial
IPI00303207	ATP-binding cassette sub-family E member 1
IPI00005045	ATP-binding cassette sub-family F member 2
IPI00178431	ATP-dependent DNA helicase Q1
IPI00844578	ATP-dependent RNA helicase A
IPI00301323	ATP-dependent RNA helicase DDX18
IPI00006987	ATP-dependent RNA helicase DDX24
IPI00215637	ATP-dependent RNA helicase DDX3X
IPI00217541	ATP-dependent RNA helicase DDX51
IPI00217413	ATP-dependent RNA helicase DHX29
IPI00013466	ATPase ASNA1
IPI01009955	B-cell receptor-associated protein 31 isoform a
IPI00845508	BAH and coiled-coil domain-containing protein 1
IPI00984894	band 4.1-like protein 2 isoform c
IPI00026087	Barrier-to-autointegration factor
IPI00004656	Beta-2-microglobulin
IPI00003269	Beta-actin-like protein 2
IPI00029469	Beta-centractin
IPI00655831	Beta-defensin 130
IPI00013452	Bifunctional aminoacyl-tRNA synthetase
IPI00021733	Bifunctional heparan sulfate N-deacetylase/N-sulfotransferase 4
IPI00289499	Bifunctional purine biosynthesis protein PURH
IPI00219575	Bleomycin hydrolase
IPI00739274	BOLA class I histocompatibility antigen, alpha chain BL3-7-like
IPI00026241	Bone marrow stromal antigen 2
IPI00103599	BRI3-binding protein
IPI00218342	C-1-tetrahydrofolate synthase, cytoplasmic
IPI00027687	C-C chemokine receptor type 7
IPI00009309	C-C motif chemokine 5
IPI00301263	CAD protein
IPI00303699	Calcium release-activated calcium channel protein 1
IPI00386271	Calcium-binding mitochondrial carrier protein Aralar1
IPI00007084	Calcium-binding mitochondrial carrier protein Aralar2
IPI00032561	Calcium-binding protein 39
IPI00075248	Calmodulin
IPI00025084	Calpain small subunit 1
IPI00015262	Calponin-2
IPI00020599	Calreticulin
IPI00789155	calumenin isoform c precurosr
IPI00027078	Carboxypeptidase D
IPI00100798	CASP8-associated protein 2
IPI00465436	Catalase
IPI00011229	Cathepsin D
IPI00025049	Cation-dependent mannose-6-phosphate receptor
IPI00289819	Cation-independent mannose-6-phosphate receptor
IPI00412771	CD2-associated protein
IPI00011302	CD59 glycoprotein
IPI00031713	CD70 antigen
IPI00020446	CD82 antigen
IPI00006003	CD83 antigen
IPI00215997	CD9 antigen
IPI00024973	CDC42 small effector protein 2
IPI00017672	cDNA FLJ25678 fis, clone TST04067, highly similar to PURINE NUCLEOSIDE PHOSPHORYLASE
IPI00442381	CDNA FLJ27420 fis, clone WMC07143
IPI00550382	cDNA FLJ33172 fis, clone ADRGL2002029, highly similar to Equilibrative nucleoside transporter 1
IPI00647650	cDNA FLJ35809 fis, clone TESTI2006016, highly similar to Eukaryotic translation initiation factor 3 subunit 3
IPI00654777	cDNA FLJ36192 fis, clone TESTI2027450, highly similar to Eukaryotic translation initiation factor 3 subunit 5
IPI00902588	cDNA FLJ38699 fis, clone KIDNE2002168, highly similar to Short chain 3-hydroxyacyl-CoA dehydrogenase, mitochondrial
IPI00743818	cDNA FLJ40178 fis, clone TESTI2017932
IPI00916219	cDNA FLJ41015 fis, clone UTERU2018712, highly similar to COP9 signalosome complex subunit 7b
IPI00643591	cDNA FLJ46199 fis, clone TESTI4007965, highly similar to AP-1 complex subunit gamma-1
IPI00903226	cDNA FLJ46359 fis, clone TESTI4049786, highly similar to Hexokinase-1
IPI01012134	cDNA FLJ50335, highly similar to Trpc4-associated protein
IPI00984960	cDNA FLJ50723
IPI01014435	cDNA FLJ51696, highly similar to Ras-related protein Rap-1b
IPI00965211	cDNA FLJ51732, highly similar to Peroxisomal NADH pyrophosphatase NUDT12
IPI00967313	cDNA FLJ51770, highly similar to Microsomal triglyceride transfer protein large subunit
IPI00294536	cDNA FLJ51909, highly similar to Serine-threonine kinase receptor-associatedprotein
IPI00908739	cDNA FLJ52003, highly similar to Homo sapiens nucleoredoxin (NXN), mRNA
IPI00908311	cDNA FLJ52448, moderately similar to Guanine nucleotide-binding protein-like 1
IPI00830076	cDNA FLJ52681, highly similar to HLA class I histocompatibility antigen, alpha chain E
IPI00922181	cDNA FLJ53276, moderately similar to DNA replication licensing factor MCM2
IPI00795318	cDNA FLJ54365, highly similar to DNA replication licensing factor MCM4
IPI00643920	cDNA FLJ54957, highly similar to Transketolase
IPI00004397	cDNA FLJ55177, highly similar to Ras-related protein Ral-B
IPI01015411	cDNA FLJ55202, highly similar to SWI/SNF-related matrix-associatedactin-dependent regulator of chromatin subfamily E member 1
IPI00414320	cDNA FLJ55482, highly similar to Annexin A11
IPI00020984	cDNA FLJ55574, highly similar to Calnexin
IPI00013214	cDNA FLJ55599, highly similar to DNA replication licensing factor MCM3
IPI00022431	cDNA FLJ55606, highly similar to Alpha-2-HS-glycoprotein
IPI01012274	cDNA FLJ55764, highly similar to Apolipoprotein-L2
IPI00926491	cDNA FLJ56092, highly similar to Pentatricopeptide repeat protein 1
IPI00967460	cDNA FLJ56175, highly similar to Eukaryotic peptide chain release factor subunit1
IPI00910524	cDNA FLJ56243, highly similar to Melanoma-associated antigen 4
IPI00018871	cDNA FLJ56285, highly similar to ADP-ribosylation factor-like protein 8B
IPI00000875	cDNA FLJ56389, highly similar to Elongation factor 1-gamma
IPI00006702	cDNA FLJ56414, highly similar to Homo sapiens proline-, glutamic acid-, leucine-rich protein 1 (PELP1), mRNA
IPI00743698	cDNA FLJ56484, highly similar to Receptor-type tyrosine-protein phosphatase alpha
IPI00157757	cDNA FLJ56489, highly similar to NEDD9-interacting protein with calponin homology and LIM domains
IPI00642549	cDNA FLJ56531, highly similar to UV excision repair protein RAD23 homolog B
IPI00749454	cDNA FLJ56561
IPI00894287	cDNA FLJ56889, moderately similar to Vigilin
IPI00065532	cDNA FLJ56892
IPI00911020	cDNA FLJ57160, highly similar to Ras-related protein Rab-11A
IPI00290439	cDNA FLJ58405, highly similar to Serine/threonine-protein kinase SRPK1
IPI00550119	cDNA FLJ58821, highly similar to Septin-6
IPI00026154	cDNA FLJ59211, highly similar to Glucosidase 2 subunit beta
IPI00924916	cDNA FLJ59444, highly similar to Thromboxane-A synthase
IPI00015952	cDNA FLJ59571, highly similar to Eukaryotic translation initiation factor 4gamma 2
IPI01011191	cDNA FLJ59681, highly similar to Plastin-3
IPI00922193	cDNA FLJ59705, highly similar to Transcription factor 7-like 2
IPI00743931	cDNA FLJ59712, highly similar to Golgi reassembly-stacking protein 2
IPI00908647	cDNA FLJ59942, highly similar to Prostaglandin E synthase 3
IPI00031461	cDNA FLJ60299, highly similar to Rab GDP dissociation inhibitor beta
IPI01015489	cDNA FLJ60345, highly similar to Protein transport protein Sec24C
IPI00163849	cDNA FLJ60624, highly similar to Epidermal growth factor receptor substrate 15-like 1
IPI00260090	cDNA FLJ60834, highly similar to Engulfment and cell motility protein 2
IPI00983652	cDNA FLJ61021, highly similar to Far upstream element-binding protein 1
IPI00012512	cDNA FLJ61162, highly similar to Ras-related protein R-Ras2
IPI00965720	cDNA FLJ61275, highly similar to Probable phospholipid-transporting ATPase IA
IPI00983078	cDNA FLJ61658, highly similar to Transmembrane 9 superfamily protein member 1
IPI00328748	cDNA FLJ77177, highly similar to Homo sapiens arginine-rich, mutated in early stage tumors (ARMET), mRNA
IPI00011268	cDNA FLJ77422, highly similar to Homo sapiens RNA binding protein, autoantigenic (hnRNP-associated with lethal yellow homolog (mouse)), transcript variant 1, mRNA (Fragment)
IPI00967258	cDNA FLJ77715, highly similar to Homo sapiens cisplatin resistance-associated overexpressed protein(LUC7A), mRNA
IPI00945940	cDNA, FLJ79036, highly similar to Serine/threonine-protein kinase MST4
IPI00465294	Cell division cycle 5-like protein
IPI00215928	Centrin-2
IPI00004416	Charged multivesicular body protein 2a
IPI00550181	Charged multivesicular body protein 2b
IPI00100796	Charged multivesicular body protein 5
IPI00010896	Chloride intracellular channel protein 1
IPI00221328	Chloride intracellular channel protein 2
IPI00001960	Chloride intracellular channel protein 4
IPI00015801	CKLF-like MARVEL transmembrane domain-containing protein 6
IPI00295851	Coatomer subunit beta
IPI00220219	Coatomer subunit beta'
IPI00783982	Coatomer subunit gamma
IPI00002557	Coatomer subunit gamma-2
IPI00012011	Cofilin-1
IPI00302674	Coiled-coil domain-containing protein 134
IPI00302151	Coiled-coil domain-containing protein 87
IPI00019088	Collagen alpha-2(IX) chain
IPI00418163	complement C4-B preproprotein
IPI00014230	Complement component 1 Q subcomponent-binding protein, mitochondrial
IPI00299485	Complement component C1q receptor
IPI00299524	Condensin complex subunit 1
IPI00106495	Condensin complex subunit 3
IPI00747787	Condensin-2 complex subunit D3
IPI00009480	COP9 signalosome complex subunit 8
IPI00024403	Copine-3
IPI00384746	Copine-8
IPI00010133	Coronin-1A
IPI00554443	CST complex subunit STN1
IPI00442073	Cysteine and glycine-rich protein 1
IPI00027443	cysteinyl-tRNA synthetase, cytoplasmic isoform c
IPI00305383	Cytochrome b-c1 complex subunit 2, mitochondrial
IPI00220416	Cytochrome b-c1 complex subunit 7
IPI00303954	cytochrome b5 type B precursor
IPI00021785	Cytochrome c oxidase subunit 5B, mitochondrial
IPI00008485	Cytoplasmic aconitate hydratase
IPI00456969	Cytoplasmic dynein 1 heavy chain 1
IPI00007675	Cytoplasmic dynein 1 light intermediate chain 1
IPI00141318	Cytoskeleton-associated protein 4
IPI00026108	Cytosolic phospholipase A2
IPI00152692	D-tyrosyl-tRNA(Tyr) deacylase 1
IPI00012197	dCTP pyrophosphatase 1
IPI01022656	DEAD box polypeptide 17 isoform p82 variant (Fragment)
IPI00940115	Dedicator of cytokinesis protein 6
IPI00010348	Deoxyribonuclease-2-alpha
IPI00027547	Dermcidin
IPI00025753	Desmoglein-1
IPI00473014	Destrin
IPI00031836	Developmentally-regulated GTP-binding protein 1
IPI00921830	Diazepam binding inhibitor, splice form 1D
IPI00420108	Dihydrolipoyllysine-residue succinyltransferase component of 2-oxoglutarate dehydrogenase complex, mitochondrial
IPI00106642	Dihydropyrimidinase-like 2
IPI00257508	Dihydropyrimidinase-related protein 2
IPI00029111	dihydropyrimidinase-related protein 3 isoform 1
IPI00013897	Disintegrin and metalloproteinase domain-containing protein 10
IPI00740961	DKFZP586J0619 protein
IPI00293464	DNA damage-binding protein 1
IPI00017303	DNA mismatch repair protein Msh2
IPI00018350	DNA replication licensing factor MCM5
IPI00031517	DNA replication licensing factor MCM6
IPI00413611	DNA topoisomerase 1
IPI00418797	DNA-directed RNA polymerase
IPI00031960	DNA-directed RNA polymerase I subunit RPA1
IPI00018288	DNA-directed RNA polymerase II subunit RPB3
IPI00291093	DNA-directed RNA polymerases I, II, and III subunit RPABC1
IPI00003309	DNA-directed RNA polymerases I, II, and III subunit RPABC3
IPI00012535	DnaJ homolog subfamily A member 1
IPI00032406	DnaJ homolog subfamily A member 2
IPI00008454	DnaJ homolog subfamily B member 11
IPI00307259	DnaJ homolog subfamily C member 13
IPI00154975	DnaJ homolog subfamily C member 9
IPI00022018	Dolichol-phosphate mannosyltransferase
IPI00297084	Dolichyl-diphosphooligosaccharide--protein glycosyltransferase 48 kDa subunit
IPI00025874	Dolichyl-diphosphooligosaccharide--protein glycosyltransferase subunit 1 precursor
IPI00297492	Dolichyl-diphosphooligosaccharide--protein glycosyltransferase subunit STT3A
IPI00003783	Dual specificity mitogen-activated protein kinase kinase 2
IPI00916757	dynactin subunit 1 isoform 5
IPI00152653	Dynein heavy chain 5, axonemal
IPI00006030	Dynein intermediate chain 1, axonemal
IPI00019329	Dynein light chain 1, cytoplasmic
IPI00472316	dystrophin Dp427p1 isoform
IPI00008821	E3 ISG15--protein ligase HERC5
IPI00871372	E3 ubiquitin-protein ligase HECTD1
IPI00005826	E3 ubiquitin-protein ligase HERC2
IPI00003606	E3 ubiquitin-protein ligase RNF14
IPI00060181	EF-hand domain-containing protein D2
IPI00296421	EH domain-binding protein 1-like protein 1
IPI00017184	EH domain-containing protein 1
IPI00005578	EH domain-containing protein 4
IPI00940851	ELAV-like protein 1
IPI00396485	Elongation factor 1-alpha 1
IPI00178440	Elongation factor 1-beta
IPI00186290	Elongation factor 2
IPI00293735	Elongator complex protein 1
IPI00024911	Endoplasmic reticulum resident protein 29
IPI00027230	Endoplasmin
IPI00219036	Endoribonuclease Dicer
IPI00008315	Ephrin type-B receptor 1
IPI00024307	Ephrin-B1
IPI00009896	Epoxide hydrolase 1
IPI00007940	erlin-1
IPI00386755	ERO1-like protein alpha
IPI00219682	Erythrocyte band 7 integral membrane protein
IPI00025491	Eukaryotic initiation factor 4A-I
IPI00009328	Eukaryotic initiation factor 4A-III
IPI00003588	Eukaryotic translation elongation factor 1 epsilon-1
IPI00232533	Eukaryotic translation initiation factor 1A, X-chromosomal
IPI00297982	Eukaryotic translation initiation factor 2 subunit 3
IPI00029012	Eukaryotic translation initiation factor 3 subunit A
IPI00006181	Eukaryotic translation initiation factor 3 subunit D
IPI00013068	Eukaryotic translation initiation factor 3 subunit E
IPI00290460	Eukaryotic translation initiation factor 3 subunit G
IPI00012795	Eukaryotic translation initiation factor 3 subunit I
IPI00745266	Eukaryotic translation initiation factor 3 subunit L
IPI00102069	Eukaryotic translation initiation factor 3 subunit M
IPI00012079	Eukaryotic translation initiation factor 4B
IPI00027485	Eukaryotic translation initiation factor 4E
IPI00299254	Eukaryotic translation initiation factor 5B
IPI00010105	Eukaryotic translation initiation factor 6
IPI00783559	Exocyst complex component 2
IPI00059279	Exocyst complex component 4
IPI00745613	Exosome complex component RRP41
IPI00298961	Exportin-1
IPI00640703	Exportin-5
IPI00002732	EXTL2 protein (Fragment)
IPI00843975	Ezrin
IPI00005969	F-actin-capping protein subunit alpha-1
IPI00026182	F-actin-capping protein subunit alpha-2
IPI00026970	FACT complex subunit SPT16
IPI00005154	FACT complex subunit SSRP1
IPI00914566	Farnesyl pyrophosphate synthase
IPI00026813	Farnesyltransferase, CAAX box, alpha, isoform CRA_a
IPI00163187	Fascin
IPI00026781	Fatty acid synthase
IPI00001730	FH1/FH2 domain-containing protein 1
IPI00878236	fibrous sheath-interacting protein 2
IPI00397801	Filaggrin-2
IPI00413778	FKBP1A protein
IPI00026215	Flap endonuclease 1
IPI00783862	Flavin reductase
IPI00027438	Flotillin-1
IPI00789008	Flotillin-2
IPI01013798	Formin binding protein 1
IPI00418262	Fructose-bisphosphate aldolase
IPI00465439	Fructose-bisphosphate aldolase A
IPI00260715	Fus-like protein (Fragment)
IPI00749231	G-protein coupled receptor 98 precursor
IPI00219219	Galectin-1
IPI00216171	Gamma-enolase
IPI00607861	GDH/6PGL endoplasmic bifunctional protein
IPI00291783	Gem-associated protein 5
IPI00016725	General transcription factor 3C polypeptide 4
IPI00009305	Glucosamine-6-phosphate isomerase 1
IPI00908881	Glucose-6-phosphate isomerase
IPI00016801	Glutamate dehydrogenase 1, mitochondrial
IPI00925046	Glutaminyl-tRNA synthetase
IPI00219757	Glutathione S-transferase P
IPI00010706	Glutathione synthetase
IPI00219018	Glyceraldehyde-3-phosphate dehydrogenase
IPI00783097	Glycyl-tRNA synthetase
IPI00029079	GMP synthase [glutamine-hydrolyzing]
IPI00923461	Golgi apparatus protein 1 isoform 2
IPI00005490	Golgi phosphoprotein 3
IPI00021954	Golgi-specific brefeldin A-resistance guanine nucleotide exchange factor 1
IPI00796891	Golgin B1
IPI00480022	Golgin subfamily A member 7
IPI00004524	Grancalcin
IPI00643041	GTP-binding nuclear protein Ran
IPI00010463	GTP-binding protein 1
IPI00016669	GTP-binding protein Rheb
IPI00015954	GTP-binding protein SAR1a
IPI00470619	Guanine nucleotide-binding protein G(I)/G(S)/G(O) subunit gamma-2
IPI00026268	Guanine nucleotide-binding protein G(I)/G(S)/G(T) subunit beta-1
IPI00003348	Guanine nucleotide-binding protein G(I)/G(S)/G(T) subunit beta-2
IPI00220578	Guanine nucleotide-binding protein G(k) subunit alpha
IPI00305551	Guanine nucleotide-binding protein subunit alpha-11
IPI00290928	Guanine nucleotide-binding protein subunit alpha-13
IPI00848226	Guanine nucleotide-binding protein subunit beta-2-like 1
IPI00012451	Guanine nucleotide-binding protein subunit beta-4
IPI00221394	H/ACA ribonucleoprotein complex subunit 4
IPI00024279	HEAT repeat-containing protein 1
IPI00304925	Heat shock 70 kDa protein 1A/1B
IPI00002966	Heat shock 70 kDa protein 4
IPI00339269	Heat shock 70 kDa protein 6
IPI00030275	Heat shock protein 75 kDa, mitochondrial
IPI00455599	Heat shock protein 90Bb
IPI00025512	Heat shock protein beta-1
IPI00414676	Heat shock protein HSP 90-beta
IPI00414819	Helicase SKI2W
IPI00045512	Hemicentin-1 precursor
IPI00410714	Hemoglobin subunit alpha
IPI00654755	Hemoglobin subunit beta
IPI00011913	Heterogeneous nuclear ribonucleoprotein A0
IPI00003881	Heterogeneous nuclear ribonucleoprotein F
IPI00304692	Heterogeneous nuclear ribonucleoprotein G
IPI00026230	Heterogeneous nuclear ribonucleoprotein H2
IPI00027834	Heterogeneous nuclear ribonucleoprotein L
IPI00006157	High mobility group nucleosome-binding domain-containing protein 5
IPI00219097	High mobility group protein B2
IPI00021808	Histidyl-tRNA synthetase, cytoplasmic
IPI00023340	Histone acetyltransferase MYST3
IPI00013774	Histone deacetylase 1
IPI00217469	Histone H1.1
IPI00217465	Histone H1.2
IPI00217468	Histone H1.5
IPI00021924	Histone H1x
IPI00216456	Histone H2A type 1-C
IPI00216457	Histone H2A type 2-A
IPI00216730	Histone H2A type 2-B
IPI00018278	Histone H2A.V
IPI00219037	Histone H2A.x
IPI00465363	Histone H2B type 1-A
IPI00220403	Histone H2B type 1-B
IPI00554798	Histone H2B type 1-M
IPI00455457	Histone H3
IPI00465070	Histone H3.1
IPI00453473	Histone H4
IPI00742968	HLA class I histocompatibility antigen, A-24 alpha chain
IPI00472402	HLA class I histocompatibility antigen, B-47 alpha chain
IPI00744689	HLA class I histocompatibility antigen, B-52 alpha chain
IPI00655604	HLA class I histocompatibility antigen, B-53 alpha chain
IPI00743716	HLA class I histocompatibility antigen, Cw-12 alpha chain
IPI00471951	HLA class I histocompatibility antigen, Cw-15 alpha chain
IPI00103082	HLA class II histocompatibility antigen, DP beta 1 chain
IPI00005171	HLA class II histocompatibility antigen, DR alpha chain
IPI00639888	HLA class II histocompatibility antigen, DR beta 3 chain-like isoform 1
IPI00983234	HLA class II histocompatibility antigen, DR beta 4 chain-like
IPI00746667	HLA class II histocompatibility antigen, DRB1-11 beta chain
IPI00955461	HLA class II histocompatibility antigen, DRB1-12 beta chain
IPI00956007	HLA class II histocompatibility antigen, DRB1-14 beta chain
IPI00892759	HLA-DQA1 protein
IPI00398625	Hornerin
IPI00032826	Hsc70-interacting protein
IPI00013122	Hsp90 co-chaperone Cdc37
IPI00549672	HSPC027
IPI00008475	Hydroxymethylglutaryl-CoA synthase, cytoplasmic
IPI00929313	hypothetical protein LOC643677
IPI00794701	hypothetical protein LOC84319 isoform 2
IPI00218493	Hypoxanthine-guanine phosphoribosyltransferase
IPI00000877	Hypoxia up-regulated protein 1
IPI00007166	Immediate early response 3-interacting protein 1
IPI00966130	immunoglobulin superfamily member 22
IPI00002214	Importin subunit alpha-2
IPI00001639	Importin subunit beta-1
IPI00007402	Importin-7
IPI00185146	Importin-9
IPI00015018	Inorganic pyrophosphatase
IPI00375446	inosine triphosphate pyrophosphatase isoform b
IPI00291510	Inosine-5'-monophosphate dehydrogenase 2
IPI00008557	Insulin-like growth factor 2 mRNA-binding protein 1
IPI00306604	Integrin alpha-5
IPI00291792	Integrin beta-2
IPI00305461	Inter-alpha (Globulin) inhibitor H2, isoform CRA_a
IPI00008494	Intercellular adhesion molecule 1
IPI00019463	Interferon-induced, double-stranded RNA-activated protein kinase
IPI00217474	Interferon, gamma-inducible protein 16, isoform CRA_b
IPI00005198	Interleukin enhancer-binding factor 2
IPI00418313	interleukin enhancer-binding factor 3 isoform d
IPI00021999	Interleukin-18 receptor 1
IPI00034088	Interleukin-27 subunit beta
IPI00797572	IQ motif and SEC7 domain-containing protein 1 isoform a
IPI00304082	Isochorismatase domain-containing protein 1
IPI00027223	Isocitrate dehydrogenase [NADP] cytoplasmic
IPI00000816	Isoform 1 of 14-3-3 protein epsilon
IPI00020042	Isoform 1 of 26S protease regulatory subunit 6B
IPI00299608	Isoform 1 of 26S proteasome non-ATPase regulatory subunit 1
IPI00106646	Isoform 1 of 45 kDa calcium-binding protein
IPI00100151	Isoform 1 of 5'-3' exoribonuclease 2
IPI00332371	Isoform 1 of 6-phosphofructokinase, liver type
IPI00376798	Isoform 1 of 60S ribosomal protein L11
IPI00024933	Isoform 1 of 60S ribosomal protein L12
IPI00237884	Isoform 1 of A-kinase anchor protein 12
IPI00550115	Isoform 1 of Acid sphingomyelinase-like phosphodiesterase 3b
IPI00003627	Isoform 1 of Actin-like protein 6A
IPI00550234	Isoform 1 of Actin-related protein 2/3 complex subunit 5
IPI00008274	Isoform 1 of Adenylyl cyclase-associated protein 1
IPI00031131	Isoform 1 of Adipocyte plasma membrane-associated protein
IPI00004668	Isoform 1 of Alpha-(1,6)-fucosyltransferase
IPI00019901	Isoform 1 of Alpha-adducin
IPI00007834	Isoform 1 of Ankyrin-2
IPI00002460	Isoform 1 of Annexin A7
IPI00152898	Isoform 1 of AP-1 complex subunit sigma-1A
IPI00784156	Isoform 1 of AP-2 complex subunit beta
IPI00022256	Isoform 1 of AP-2 complex subunit mu
IPI00219840	Isoform 1 of AP-2 complex subunit sigma
IPI00021129	Isoform 1 of AP-3 complex subunit beta-1
IPI00291560	Isoform 1 of Arginase-1
IPI00795553	Isoform 1 of Armadillo repeat-containing protein 8
IPI00008943	Isoform 1 of ATP-dependent RNA helicase DDX19B
IPI00879999	Isoform 1 of ATP-dependent RNA helicase DDX54
IPI00643435	Isoform 1 of ATPase family AAA domain-containing protein 3A
IPI00102575	Isoform 1 of ATPase family AAA domain-containing protein 5
IPI00027235	Isoform 1 of Attractin
IPI00328798	Isoform 1 of B-cell CLL/lymphoma 9-like protein
IPI00218019	Isoform 1 of Basigin
IPI00019835	Isoform 1 of Bcl-2-like protein 12
IPI00009505	Isoform 1 of Beta-2-syntrophin
IPI00218474	Isoform 1 of Beta-enolase
IPI00299024	Isoform 1 of Brain acid soluble protein 1
IPI00002203	Isoform 1 of BRCA2 and CDKN1A-interacting protein
IPI00004497	Isoform 1 of Breakpoint cluster region protein
IPI00218982	Isoform 1 of Breast cancer type 1 susceptibility protein
IPI00395627	Isoform 1 of Calcyclin-binding protein
IPI00013455	Isoform 1 of CAP-Gly domain-containing linker protein 1
IPI00783872	Isoform 1 of Caprin-1
IPI00166010	Isoform 1 of CCR4-NOT transcription complex subunit 1
IPI00152540	Isoform 1 of CD109 antigen
IPI00015102	Isoform 1 of CD166 antigen
IPI00410488	Isoform 1 of CD276 antigen
IPI00329038	Isoform 1 of CDK5 regulatory subunit-associated protein 2
IPI00019381	Isoform 1 of Cell cycle control protein 50A
IPI00217357	Isoform 1 of Cell division cycle and apoptosis regulator protein 1
IPI00295253	Isoform 1 of Cell surface glycoprotein CD200 receptor 1
IPI00016334	Isoform 1 of Cell surface glycoprotein MUC18
IPI00045511	Isoform 1 of Chloride channel CLIC-like protein 1
IPI00221393	Isoform 1 of Choline transporter-like protein 1
IPI00297851	Isoform 1 of Chromodomain-helicase-DNA-binding protein 1
IPI00329088	Isoform 1 of Chromodomain-helicase-DNA-binding protein 1-like
IPI00373870	Isoform 1 of Chromodomain-helicase-DNA-binding protein 3
IPI00000846	Isoform 1 of Chromodomain-helicase-DNA-binding protein 4
IPI00220289	Isoform 1 of Chromodomain-helicase-DNA-binding protein 6
IPI00239815	Isoform 1 of Cirhin
IPI00024067	Isoform 1 of Clathrin heavy chain 1
IPI00291930	Isoform 1 of Clathrin interactor 1
IPI00396279	Isoform 1 of CLIP-associating protein 1
IPI00295857	Isoform 1 of Coatomer subunit alpha
IPI00029751	Isoform 1 of Contactin-1
IPI00014312	Isoform 1 of Cullin-3
IPI00480142	Isoform 1 of Cullin-4B
IPI00100160	Isoform 1 of Cullin-associated NEDD8-dissociated protein 1
IPI00027461	Isoform 1 of Cyclic AMP-responsive element-binding protein 5
IPI00397860	Isoform 1 of Cytochrome b5
IPI00644231	Isoform 1 of Cytoplasmic FMR1-interacting protein 1
IPI00028275	Isoform 1 of Cytoskeleton-associated protein 5
IPI00419237	Isoform 1 of Cytosol aminopeptidase
IPI00168838	Isoform 1 of Cytosolic endo-beta-N-acetylglucosaminidase
IPI00028387	Isoform 1 of DDRGK domain-containing protein 1
IPI00333770	Isoform 1 of Dedicator of cytokinesis protein 10
IPI00022449	Isoform 1 of Dedicator of cytokinesis protein 2
IPI00797373	Isoform 1 of Dedicator of cytokinesis protein 8
IPI00013679	Isoform 1 of Deoxyuridine 5'-triphosphate nucleotidohydrolase, mitochondrial
IPI00031519	Isoform 1 of DNA (cytosine-5)-methyltransferase 1
IPI00299904	Isoform 1 of DNA replication licensing factor MCM7
IPI00296337	Isoform 1 of DNA-dependent protein kinase catalytic subunit
IPI00394665	Isoform 1 of Double-stranded RNA-specific adenosine deaminase
IPI00456925	Isoform 1 of Drebrin-like protein
IPI00413140	Isoform 1 of Dynamin-1
IPI00033022	Isoform 1 of Dynamin-2
IPI00174025	Isoform 1 of Dynamin-binding protein
IPI00784869	Isoform 1 of Dynein heavy chain 10, axonemal
IPI00884997	Isoform 1 of Dynein heavy chain 14, axonemal
IPI00783464	Isoform 1 of Dynein heavy chain 2, axonemal
IPI00884996	Isoform 1 of Dynein heavy chain 6, axonemal
IPI00472754	Isoform 1 of Dyslexia-associated protein KIAA0319-like protein
IPI00642259	Isoform 1 of Dystonin
IPI00061780	Isoform 1 of E3 ubiquitin-protein ligase Itchy homolog
IPI00300805	Isoform 1 of E3 ubiquitin-protein ligase LRSAM1
IPI00737057	Isoform 1 of Electroneutral sodium bicarbonate exchanger 1
IPI00293026	Isoform 1 of Elongation factor Tu GTP-binding domain-containing protein 1
IPI00219532	Isoform 1 of Engulfment and cell motility protein 1
IPI00300567	Isoform 1 of Enoyl-CoA delta isomerase 1, mitochondrial
IPI00292134	Isoform 1 of Epidermal growth factor receptor substrate 15
IPI00031456	Isoform 1 of Equilibrative nucleoside transporter 2
IPI00026942	Isoform 1 of Erlin-2
IPI00328328	Isoform 1 of Eukaryotic initiation factor 4A-II
IPI00396370	Isoform 1 of Eukaryotic translation initiation factor 3 subunit B
IPI00157734	Isoform 1 of Exocyst complex component 3
IPI00022744	Isoform 1 of Exportin-2
IPI00022143	Isoform 1 of Extended synaptotagmin-1
IPI00479786	Isoform 1 of Far upstream element-binding protein 2
IPI00022418	Isoform 1 of Fibronectin
IPI00289334	Isoform 1 of Filamin-B
IPI00001790	Isoform 1 of Folliculin-interacting protein 2
IPI00031564	Isoform 1 of Gamma-glutamylcyclotransferase
IPI00018901	Isoform 1 of Gamma-glutamyltranspeptidase 1
IPI00019994	Isoform 1 of Gamma-taxilin
IPI00054042	Isoform 1 of General transcription factor II-I
IPI00009890	Isoform 1 of Glia-derived nexin
IPI00025363	Isoform 1 of Glial fibrillary acidic protein
IPI00217952	Isoform 1 of Glucosamine--fructose-6-phosphate aminotransferase [isomerizing] 1
IPI00514126	Isoform 1 of Glycogen debranching enzyme
IPI00943357	Isoform 1 of Golgin subfamily A member 2
IPI00000006	Isoform 1 of GTPase HRas
IPI00748145	Isoform 1 of Guanine nucleotide-binding protein G(i) subunit alpha-2
IPI00302176	Isoform 1 of H/ACA ribonucleoprotein complex subunit 1
IPI00003865	Isoform 1 of Heat shock cognate 71 kDa protein
IPI00029273	Isoform 1 of Hepatocyte growth factor receptor
IPI00419373	Isoform 1 of Heterogeneous nuclear ribonucleoprotein A3
IPI00011274	Isoform 1 of Heterogeneous nuclear ribonucleoprotein D-like
IPI00013877	Isoform 1 of Heterogeneous nuclear ribonucleoprotein H3
IPI00216049	Isoform 1 of Heterogeneous nuclear ribonucleoprotein K
IPI00171903	Isoform 1 of Heterogeneous nuclear ribonucleoprotein M
IPI00018140	Isoform 1 of Heterogeneous nuclear ribonucleoprotein Q
IPI00012074	Isoform 1 of Heterogeneous nuclear ribonucleoprotein R
IPI00013070	Isoform 1 of Heterogeneous nuclear ribonucleoprotein U-like protein 1
IPI00328319	Isoform 1 of Histone-binding protein RBBP4
IPI00102107	Isoform 1 of Histone-lysine N-methyltransferase, H3 lysine-36 and H4 lysine-20 specific
IPI00302434	Isoform 1 of Huntingtin-associated protein 1
IPI00793443	Isoform 1 of Importin-5
IPI00179713	Isoform 1 of Insulin-like growth factor 2 mRNA-binding protein 2
IPI00658000	Isoform 1 of Insulin-like growth factor 2 mRNA-binding protein 3
IPI00016014	Isoform 1 of Integral membrane protein 2C
IPI00027505	Isoform 1 of Integrin alpha-V
IPI00298788	Isoform 1 of Interleukin enhancer-binding factor 3
IPI00024660	Isoform 1 of IST1 homolog
IPI00009866	Isoform 1 of Keratin, type I cytoskeletal 13
IPI00174775	Isoform 1 of Keratin, type II cytoskeletal 73
IPI00885055	Isoform 1 of Kinase D-interacting substrate of 220 kDa
IPI00045464	Isoform 1 of L-amino-acid oxidase
IPI00217966	Isoform 1 of L-lactate dehydrogenase A chain
IPI00966900	Isoform 1 of Lactadherin
IPI00220766	Isoform 1 of Lactoylglutathione lyase
IPI00017592	Isoform 1 of LETM1 and EF-hand domain-containing protein 1, mitochondrial
IPI00151908	Isoform 1 of Leucine-rich repeat-containing G-protein coupled receptor 6
IPI00426267	Isoform 1 of Leucine-rich repeat-containing protein 7
IPI00307017	Isoform 1 of Leucyl-cystinyl aminopeptidase
IPI00478371	Isoform 1 of Ligand-dependent corepressor
IPI00163496	Isoform 1 of Liprin-alpha-1
IPI00456631	Isoform 1 of Lysine-specific histone demethylase 1A
IPI00015881	Isoform 1 of Macrophage colony-stimulating factor 1
IPI00829826	Isoform 1 of Mediator of RNA polymerase II transcription subunit 1
IPI00455473	Isoform 1 of Melanoma inhibitory activity protein 3
IPI00009542	Isoform 1 of Melanoma-associated antigen D2
IPI00029275	Isoform 1 of Melanotransferrin
IPI00784044	Isoform 1 of Methylcrotonoyl-CoA carboxylase beta chain, mitochondrial
IPI00550385	Isoform 1 of Microtubule-actin cross-linking factor 1, isoforms 1/2/3/5
IPI00003842	Isoform 1 of Microtubule-associated protein 2
IPI00003420	Isoform 1 of Microtubule-associated protein RP/EB family member 2
IPI00013468	Isoform 1 of Mitotic checkpoint protein BUB3
IPI00169283	Isoform 1 of Motile sperm domain-containing protein 2
IPI00301518	Isoform 1 of Mps one binder kinase activator-like 1B
IPI00014985	Isoform 1 of Multidrug resistance-associated protein 1
IPI00006675	Isoform 1 of Multidrug resistance-associated protein 4
IPI00005024	Isoform 1 of Myb-binding protein 1A
IPI00216737	Isoform 1 of MYC-induced nuclear antigen
IPI00021907	Isoform 1 of Myelin basic protein
IPI00022558	Isoform 1 of Myelin protein zero-like protein 1
IPI00021048	Isoform 1 of Myoferlin
IPI00019502	Isoform 1 of Myosin-9
IPI00420004	Isoform 1 of Myosin-Ig
IPI00760846	Isoform 1 of Myosin-XVIIIa
IPI00303158	Isoform 1 of N-acylneuraminate cytidylyltransferase
IPI00031982	Isoform 1 of Nck-associated protein 1
IPI00007921	Isoform 1 of Neurexin-2-alpha
IPI00333913	Isoform 1 of Neuroblastoma-amplified sequence
IPI00299594	Isoform 1 of Neuropilin-1
IPI00011578	Isoform 1 of Neuroplastin
IPI00100197	Isoform 1 of NSFL1 cofactor p47
IPI00748807	Isoform 1 of Nuclear pore complex protein Nup160
IPI00000398	Isoform 1 of Nucleolar and spindle-associated protein 1
IPI00152890	Isoform 1 of Nucleolar protein 6
IPI00015953	Isoform 1 of Nucleolar RNA helicase 2
IPI00549248	Isoform 1 of Nucleophosmin
IPI00012048	Isoform 1 of Nucleoside diphosphate kinase A
IPI00026580	Isoform 1 of Oral-facial-digital syndrome 1 protein
IPI00028122	Isoform 1 of PC4 and SFRS1-interacting protein
IPI00249304	Isoform 1 of Peroxisomal proliferator-activated receptor A-interacting complex 285 kDa protein
IPI00003768	Isoform 1 of Pescadillo homolog
IPI00940864	Isoform 1 of PHD finger protein 10
IPI00170770	Isoform 1 of PHD finger protein 3
IPI00217851	Isoform 1 of Phosphatase and actin regulator 4
IPI00070943	Isoform 1 of Phosphatidylinositol 4-kinase alpha
IPI00219526	Isoform 1 of Phosphoglucomutase-1
IPI00789041	Isoform 1 of Pinin
IPI00409758	Isoform 1 of Pleckstrin homology domain-containing family H member 2
IPI00014898	Isoform 1 of Plectin
IPI00002624	Isoform 1 of Pleiotropic regulator 1
IPI00008524	Isoform 1 of Polyadenylate-binding protein 1
IPI00005792	Isoform 1 of Polyadenylate-binding protein 2
IPI00012726	Isoform 1 of Polyadenylate-binding protein 4
IPI00179964	Isoform 1 of Polypyrimidine tract-binding protein 1
IPI00019046	Isoform 1 of Pre-mRNA-splicing factor RBM22
IPI00071483	Isoform 1 of Probable ATP-dependent RNA helicase DDX4
IPI00005531	Isoform 1 of Probable DNA dC->dU-editing enzyme APOBEC-3B
IPI00020546	Isoform 1 of Probable histone-lysine N-methyltransferase ASH1L
IPI00009923	Isoform 1 of Prolyl 4-hydroxylase subunit alpha-1
IPI00030243	Isoform 1 of Proteasome activator complex subunit 3
IPI00024175	Isoform 1 of Proteasome subunit alpha type-7
IPI00003921	Isoform 1 of Protein 4.1
IPI00745433	Isoform 1 of Protein argonaute-2
IPI00551062	Isoform 1 of Protein canopy homolog 3
IPI00852685	Isoform 1 of Protein diaphanous homolog 1
IPI00300865	Isoform 1 of Protein FAM151A
IPI00739940	Isoform 1 of Protein furry homolog-like
IPI00413788	Isoform 1 of Protein GPR107
IPI00845516	Isoform 1 of Protein ITFG3
IPI00641990	Isoform 1 of Protein LAS1 homolog
IPI00018214	Isoform 1 of Protein max
IPI00298007	Isoform 1 of Protein MB21D1
IPI00033600	Isoform 1 of Protein phosphatase 1 regulatory subunit 7
IPI00411656	Isoform 1 of Protein piccolo
IPI00642845	Isoform 1 of Protein PIEZO2
IPI00018240	Isoform 1 of Protein SDA1 homolog
IPI00002790	Isoform 1 of Protein sel-1 homolog 1
IPI00173946	Isoform 1 of Protein TANC1
IPI00873472	Isoform 1 of Protein transport protein Sec24A
IPI00746182	Isoform 1 of Protein transport protein Sec31A
IPI00072534	Isoform 1 of Protein unc-45 homolog A
IPI00030362	Isoform 1 of Proteolipid protein 2
IPI00409626	Isoform 1 of Protocadherin-9
IPI00101645	Isoform 1 of Putative adenosylhomocysteinase 3
IPI00444452	Isoform 1 of Putative helicase MOV-10
IPI00443799	Isoform 1 of Putative sodium-coupled neutral amino acid transporter 10
IPI00299048	Isoform 1 of Ras GTPase-activating-like protein IQGAP2
IPI00009737	Isoform 1 of Ras-related GTP-binding protein D
IPI00394882	Isoform 1 of Ras-related protein Rab-15
IPI00005719	Isoform 1 of Ras-related protein Rab-1A
IPI00100674	Isoform 1 of Receptor expression-enhancing protein 4
IPI00107831	Isoform 1 of Receptor-type tyrosine-protein phosphatase F
IPI00034049	Isoform 1 of Regulator of nonsense transcripts 1
IPI00017412	Isoform 1 of Replication factor C subunit 2
IPI00021766	Isoform 1 of Reticulon-4
IPI00291316	Isoform 1 of Rho guanine nucleotide exchange factor 2
IPI00154752	Isoform 1 of Rhophilin-1
IPI00219617	Isoform 1 of Ribose-phosphate pyrophosphokinase 2
IPI00004273	Isoform 1 of RNA-binding protein 25
IPI00166555	Isoform 1 of RNA-binding protein 26
IPI00163505	Isoform 1 of RNA-binding protein 39
IPI00101186	Isoform 1 of RRP12-like protein
IPI00021187	Isoform 1 of RuvB-like 1
IPI00023217	Isoform 1 of Ryanodine receptor 2
IPI00329784	Isoform 1 of Ryanodine receptor 3
IPI00219078	Isoform 1 of Sarcoplasmic/endoplasmic reticulum calcium ATPase 2
IPI00306382	Isoform 1 of Secretory carrier-associated membrane protein 3
IPI00556241	Isoform 1 of Selenocysteine insertion sequence-binding protein 2
IPI00295461	Isoform 1 of Seprase
IPI00014177	Isoform 1 of Septin-2
IPI00179473	Isoform 1 of Sequestosome-1
IPI00002519	Isoform 1 of Serine hydroxymethyltransferase, cytosolic
IPI00003377	Isoform 1 of Serine/arginine-rich splicing factor 7
IPI00002803	Isoform 1 of Serine/threonine-protein kinase N1
IPI00333420	Isoform 1 of Serine/threonine-protein kinase SRPK2
IPI00179415	Isoform 1 of Serine/threonine-protein phosphatase 2B catalytic subunit alpha isoform
IPI00745872	Isoform 1 of Serum albumin
IPI00168388	Isoform 1 of Signal recognition particle 68 kDa protein
IPI00642816	Isoform 1 of Signal recognition particle 9 kDa protein
IPI00854642	Isoform 1 of Sister chromatid cohesion protein PDS5 homolog A
IPI00006288	Isoform 1 of Slit homolog 2 protein
IPI00747849	Isoform 1 of Sodium/potassium-transporting ATPase subunit beta-1
IPI00022649	Isoform 1 of Solute carrier family 12 member 2
IPI00101923	Isoform 1 of Spatacsin
IPI00844215	Isoform 1 of Spectrin alpha chain, brain
IPI00329583	Isoform 1 of Spermatogenesis-associated protein 5
IPI00300371	Isoform 1 of Splicing factor 3B subunit 3
IPI00031556	Isoform 1 of Splicing factor U2AF 65 kDa subunit
IPI00479997	Isoform 1 of Stathmin
IPI00022827	Isoform 1 of STE20-like serine/threonine-protein kinase
IPI00008191	Isoform 1 of Sterile alpha motif domain-containing protein 15
IPI00719690	Isoform 1 of Sterile alpha motif domain-containing protein 9-like
IPI00890837	Isoform 1 of Structural maintenance of chromosomes flexible hinge domain-containing protein 1
IPI00007927	Isoform 1 of Structural maintenance of chromosomes protein 2
IPI00411559	Isoform 1 of Structural maintenance of chromosomes protein 4
IPI00154528	Isoform 1 of Structural maintenance of chromosomes protein 6
IPI00005737	Isoform 1 of Surfeit locus protein 4
IPI00853043	Isoform 1 of SWI/SNF-related matrix-associated actin-dependent regulator of chromatin subfamily D member 2
IPI00023344	Isoform 1 of Symplekin
IPI00009507	Isoform 1 of Synaptophysin-like protein 1
IPI00221209	Isoform 1 of Syntaxin-2
IPI00943192	Isoform 1 of Syntaxin-binding protein 2
IPI00290621	Isoform 1 of T-lymphocyte activation antigen CD86
IPI00294519	Isoform 1 of Telomerase protein component 1
IPI00604491	Isoform 1 of Terminal uridylyltransferase 7
IPI00983068	Isoform 1 of Thioredoxin reductase 1, cytoplasmic
IPI00305374	Isoform 1 of THO complex subunit 1
IPI00915022	Isoform 1 of THO complex subunit 2
IPI00783750	Isoform 1 of TNFAIP3-interacting protein 1
IPI00438229	Isoform 1 of Transcription intermediary factor 1-beta
IPI00843917	Isoform 1 of Transcriptional repressor NF-X1
IPI00069084	Isoform 1 of Transformation/transcription domain-associated protein
IPI00301503	Isoform 1 of Transformer-2 protein homolog beta
IPI00301021	Isoform 1 of Translocon-associated protein subunit alpha
IPI00296259	Isoform 1 of Transmembrane emp24 domain-containing protein 4
IPI00477118	Isoform 1 of Transmembrane protein 214
IPI00555703	Isoform 1 of Transmembrane protein 41B
IPI00657953	Isoform 1 of Triple functional domain protein
IPI00334914	Isoform 1 of TRMT1-like protein
IPI00010779	Isoform 1 of Tropomyosin alpha-4 chain
IPI00295400	Isoform 1 of Tryptophanyl-tRNA synthetase, cytoplasmic
IPI00797525	Isoform 1 of Tudor domain-containing protein 12
IPI00027627	Isoform 1 of Tumor necrosis factor alpha-induced protein 8
IPI00329789	Isoform 1 of Tyrosine-protein kinase ZAP-70
IPI00290204	Isoform 1 of U1 small nuclear ribonucleoprotein 70 kDa
IPI00143753	Isoform 1 of U2 snRNP-associated SURP motif-containing protein
IPI00420014	Isoform 1 of U5 small nuclear ribonucleoprotein 200 kDa helicase
IPI00297593	Isoform 1 of Ubiquitin carboxyl-terminal hydrolase 34
IPI00423562	Isoform 1 of Ubiquitin carboxyl-terminal hydrolase 6
IPI00024466	Isoform 1 of UDP-glucose:glycoprotein glucosyltransferase 1
IPI00465142	Isoform 1 of Uncharacterized protein KIAA0528
IPI00329331	Isoform 1 of UTP--glucose-1-phosphate uridylyltransferase
IPI00465428	Isoform 1 of Vacuolar protein sorting-associated protein 13C
IPI00018136	Isoform 1 of Vascular cell adhesion protein 1
IPI00020887	Isoform 1 of Vesicle-associated membrane protein 7
IPI00170692	Isoform 1 of Vesicle-associated membrane protein-associated protein A
IPI00291175	Isoform 1 of Vinculin
IPI00746165	Isoform 1 of WD repeat-containing protein 1
IPI00414197	Isoform 1 of WD repeat-containing protein 26
IPI00410067	Isoform 1 of Zinc finger CCCH-type antiviral protein 1
IPI00373877	Isoform 1 of Zinc finger protein 326
IPI00385631	Isoform 1 of Zinc finger ZZ-type and EF-hand domain-containing protein 1
IPI00828192	Isoform 17 of CD44 antigen
IPI00032064	Isoform 2 of A-kinase anchor protein 2
IPI00418169	Isoform 2 of Annexin A2
IPI00016621	Isoform 2 of AP-2 complex subunit alpha-2
IPI00302917	Isoform 2 of AT-rich interactive domain-containing protein 4B
IPI00065486	Isoform 2 of ATP-binding cassette sub-family B member 6, mitochondrial
IPI00013495	Isoform 2 of ATP-binding cassette sub-family F member 1
IPI00299412	Isoform 2 of CD97 antigen
IPI00016786	Isoform 2 of Cell division control protein 42 homolog
IPI00556059	Isoform 2 of Chromosome-associated kinesin KIF4A
IPI00217059	Isoform 2 of Coiled-coil domain-containing protein 50
IPI00402732	Isoform 2 of Cullin-9
IPI00171494	Isoform 2 of Cytoplasmic dynein 2 heavy chain 1
IPI00183572	Isoform 2 of Dedicator of cytokinesis protein 7
IPI00218729	Isoform 2 of Disks large homolog 1
IPI00219147	Isoform 2 of DNA-binding protein A
IPI00413366	Isoform 2 of DnaJ homolog subfamily C member 21
IPI00220503	Isoform 2 of Dynactin subunit 2
IPI00746934	Isoform 2 of E3 ubiquitin-protein ligase UBR4
IPI00642971	Isoform 2 of Elongation factor 1-delta
IPI00165949	Isoform 2 of Endoplasmic reticulum aminopeptidase 1
IPI00376005	Isoform 2 of Eukaryotic translation initiation factor 5A-1
IPI00409635	Isoform 2 of Extended synaptotagmin-2
IPI00642256	Isoform 2 of F-actin-capping protein subunit beta
IPI00216699	Isoform 2 of Fermitin family homolog 3
IPI00302592	Isoform 2 of Filamin-A
IPI00025202	Isoform 2 of Formin-like protein 1
IPI00554715	Isoform 2 of Fragile X mental retardation syndrome-related protein 1
IPI00382470	Isoform 2 of Heat shock protein HSP 90-alpha
IPI00472112	Isoform 2 of HLA class I histocompatibility antigen, A-11 alpha chain
IPI00217775	Isoform 2 of HLA class II histocompatibility antigen gamma chain
IPI00220014	Isoform 2 of Isopentenyl-diphosphate Delta-isomerase 1
IPI00293884	Isoform 2 of Kinesin-like protein KIF23
IPI00760962	Isoform 2 of KN motif and ankyrin repeat domain-containing protein 2
IPI00411690	Isoform 2 of La-related protein 1
IPI00002496	Isoform 2 of Mannose-1-phosphate guanyltransferase beta
IPI00032158	Isoform 2 of N-alpha-acetyltransferase 15, NatA auxiliary subunit
IPI00852843	Isoform 2 of N-alpha-acetyltransferase 25, NatB auxiliary subunit
IPI00011454	Isoform 2 of Neutral alpha-glucosidase AB
IPI00514299	Isoform 2 of Nexilin
IPI00375688	Isoform 2 of Nicastrin
IPI00394737	Isoform 2 of Oxysterol-binding protein-related protein 8
IPI00477729	Isoform 2 of Peroxisomal acyl-coenzyme A oxidase 1
IPI00060650	Isoform 2 of PEST proteolytic signal-containing nuclear protein
IPI01014285	Isoform 2 of Phosphatidylinositol transfer protein beta isoform
IPI00003964	Isoform 2 of Probable ubiquitin carboxyl-terminal hydrolase FAF-X
IPI00171199	Isoform 2 of Proteasome subunit alpha type-3
IPI00299571	Isoform 2 of Protein disulfide-isomerase A6
IPI00301311	Isoform 2 of Protein SET
IPI00217943	Isoform 2 of Ras-related protein Rab-6A
IPI00398795	Isoform 2 of Reticulon-3
IPI00470885	Isoform 2 of Rho GTPase-activating protein 19
IPI00167806	Isoform 2 of RNA-binding protein Musashi homolog 2
IPI00021887	Isoform 2 of SEC14-like protein 1
IPI00019376	Isoform 2 of Septin-11
IPI00167419	Isoform 2 of Serine/threonine-protein phosphatase 6 regulatory ankyrin repeat subunit B
IPI00220038	Isoform 2 of Serrate RNA effector molecule homolog
IPI00395734	Isoform 2 of Small conductance calcium-activated potassium channel protein 3
IPI00641829	Isoform 2 of Spliceosome RNA helicase DDX39B
IPI00150057	Isoform 2 of SWI/SNF complex subunit SMARCC2
IPI00552913	Isoform 2 of Syntaxin-7
IPI00926241	Isoform 2 of TBC1 domain family member 4
IPI00419473	Isoform 2 of Transcription factor BTF3
IPI00792283	Isoform 2 of Transient receptor potential cation channel subfamily M member 1
IPI00218319	Isoform 2 of Tropomyosin alpha-3 chain
IPI00216695	Isoform 2 of Tyrosine-protein kinase BAZ1B
IPI00478586	Isoform 2 of Vacuolar protein sorting-associated protein 13A
IPI00423570	Isoform 2B of GTPase KRas
IPI00220295	Isoform 3 of Bromodomain adjacent to zinc finger domain protein 2B
IPI00915356	Isoform 3 of Cleavage and polyadenylation specificity factor subunit 7
IPI00059366	Isoform 3 of Core histone macro-H2A.1
IPI00178066	Isoform 3 of Deleted in lung and esophageal cancer protein 1
IPI00747807	Isoform 3 of Endoplasmic reticulum aminopeptidase 2
IPI00103064	Isoform 3 of Exocyst complex component 7
IPI00306518	Isoform 3 of Fanconi anemia group I protein
IPI00943263	Isoform 3 of Girdin
IPI00853547	Isoform 3 of Glucose-6-phosphate 1-dehydrogenase
IPI00334713	Isoform 3 of Heterogeneous nuclear ribonucleoprotein A/B
IPI00220684	Isoform 3 of Heterogeneous nuclear ribonucleoprotein D0
IPI00218659	Isoform 3 of Inositol 1,4,5-trisphosphate receptor type 1
IPI00218629	Isoform 3 of Integrin alpha-IIb
IPI00413272	Isoform 3 of Mediator of RNA polymerase II transcription subunit 23
IPI00166680	Isoform 3 of Misshapen-like kinase 1
IPI00790503	Isoform 3 of Myosin-10
IPI00220154	Isoform 3 of Myosin-Va
IPI00171791	Isoform 3 of Ninein
IPI00943550	Isoform 3 of Perilipin-3
IPI00470498	Isoform 3 of Plasminogen activator inhibitor 1 RNA-binding protein
IPI00041868	Isoform 3 of Polypeptide N-acetylgalactosaminyltransferase 14
IPI00045839	Isoform 3 of Prolyl 3-hydroxylase 1
IPI00877167	Isoform 3 of Protein EFR3 homolog B
IPI00651724	Isoform 3 of Protein unc-45 homolog B
IPI00063544	Isoform 3 of Protein YIF1B
IPI00927809	Isoform 3 of Putative ATP-dependent RNA helicase DHX30
IPI00646500	Isoform 3 of Replication protein A 32 kDa subunit
IPI00395605	Isoform 3 of Rho guanine nucleotide exchange factor 1
IPI00009071	Isoform 3 of Serine/arginine-rich splicing factor 10
IPI00747017	Isoform 3 of Serine/threonine-protein kinase Nek1
IPI00217296	Isoform 3 of Serine/threonine-protein phosphatase 2A activator
IPI00399266	Isoform 3 of Tumor protein D54
IPI00030397	Isoform 3 of Vesicle transport protein SEC20
IPI00930224	Isoform 4 of Adenylate kinase domain-containing protein 1
IPI00028610	Isoform 4 of Copper-transporting ATPase 1
IPI00651629	Isoform 4 of Cytospin-B
IPI00879004	Isoform 4 of DNA topoisomerase 2-alpha
IPI00916185	Isoform 4 of Dynein heavy chain 1, axonemal
IPI00925578	Isoform 4 of Dynein heavy chain 14, axonemal
IPI00217407	Isoform 4 of E3 ubiquitin-protein ligase UBR2
IPI00043598	Isoform 4 of Inhibitor of nuclear factor kappa-B kinase-interacting protein
IPI00027381	Isoform 4 of Lymphocyte antigen 75
IPI00438289	Isoform 4 of Protein LAP2
IPI00397730	Isoform 4 of Protein phosphatase 1 regulatory subunit 12A
IPI00640304	Isoform 4 of Protein polybromo-1
IPI00642244	Isoform 4 of Uncharacterized protein KIAA0090
IPI00641442	Isoform 4 of WD repeat- and FYVE domain-containing protein 4
IPI00759546	Isoform 5 of Afadin
IPI00719680	Isoform 5 of AP-3 complex subunit delta-1
IPI00037283	Isoform 5 of Dynamin-1-like protein
IPI00854629	Isoform 5 of Obscurin
IPI00915287	Isoform 5 of Regulator of differentiation 1
IPI00456369	Isoform 6 of Ataxin-2-like protein
IPI00219452	Isoform 6 of Cytosolic acyl coenzyme A thioester hydrolase
IPI00291215	Isoform 6 of Poly [ADP-ribose] polymerase 14
IPI00873117	Isoform 6 of Protein WWC2
IPI00291314	Isoform 6 of Tumor necrosis factor receptor superfamily member 6
IPI00383597	Isoform A of Anion exchange protein 2
IPI00328257	Isoform A of AP-1 complex subunit beta-1
IPI00288894	Isoform A of Disintegrin and metalloproteinase domain-containing protein 17
IPI00023135	Isoform A of Golgi SNAP receptor complex member 2
IPI00009316	Isoform A of Peptidyl-prolyl cis-trans isomerase E
IPI00021405	Isoform A of Prelamin-A/C
IPI00395768	Isoform A of Syntaxin-3
IPI00000684	Isoform AGX2 of UDP-N-acetylhexosamine pyrophosphorylase
IPI00443773	Isoform Alpha of Apoptosis regulator BAX
IPI00009236	Isoform Alpha of Caveolin-1
IPI00939163	Isoform Alpha of Heat shock protein 105 kDa
IPI00030781	Isoform Alpha of Signal transducer and activator of transcription 1-alpha/beta
IPI00009524	Isoform Alpha of Tripartite motif-containing protein 10
IPI00465248	Isoform alpha-enolase of Alpha-enolase
IPI00215884	Isoform ASF-1 of Serine/arginine-rich splicing factor 1
IPI00256684	Isoform B of AP-2 complex subunit alpha-1
IPI00002478	Isoform B of Endothelin-converting enzyme 1
IPI00219852	Isoform B of Membrane cofactor protein
IPI00216527	Isoform B of Plasma membrane calcium-transporting ATPase 1
IPI00179890	Isoform B of Ras GTPase-activating protein-binding protein 2
IPI00219675	Isoform B of Ras-related C3 botulinum toxin substrate 1
IPI00396378	Isoform B1 of Heterogeneous nuclear ribonucleoproteins A2/B1
IPI00008918	Isoform Beta of LIM domain and actin-binding protein 1
IPI00217563	Isoform Beta-1A of Integrin beta-1
IPI00027280	Isoform Beta-2 of DNA topoisomerase 2-beta
IPI00216986	Isoform C of Complement receptor type 2
IPI00556073	Isoform C of DnaJ homolog subfamily B member 6
IPI00655976	Isoform C of Proteoglycan 4
IPI00216592	Isoform C1 of Heterogeneous nuclear ribonucleoproteins C1/C2
IPI00220993	Isoform CNPI of 2',3'-cyclic-nucleotide 3'-phosphodiesterase
IPI00004860	Isoform Complexed of Arginyl-tRNA synthetase, cytoplasmic
IPI00014238	Isoform Cytoplasmic of Lysyl-tRNA synthetase
IPI00003648	Isoform Delta of Poliovirus receptor-related protein 1
IPI00013933	Isoform DPI of Desmoplakin
IPI00386533	Isoform E of Eukaryotic translation initiation factor 4 gamma 1
IPI00384265	Isoform F of Constitutive coactivator of PPAR-gamma-like protein 1
IPI00018593	Isoform Gamma of E3 ubiquitin-protein ligase TRIM23
IPI00384456	Isoform GTBP-N of DNA mismatch repair protein Msh6
IPI00179700	Isoform HMG-I of High mobility group protein HMG-I/HMG-Y
IPI00018282	Isoform I of Tumor necrosis factor receptor superfamily member 5
IPI00013971	Isoform IIC1 of Low affinity immunoglobulin gamma Fc region receptor II-c
IPI00739827	Isoform LAMP-2B of Lysosome-associated membrane glycoprotein 2
IPI00170899	Isoform LMP2.S of Proteasome subunit beta type-9
IPI00216318	Isoform Long of 14-3-3 protein beta/alpha
IPI00000001	Isoform Long of Double-stranded RNA-binding protein Staufen homolog 1
IPI00329692	Isoform Long of Glycylpeptide N-tetradecanoyltransferase 1
IPI00883857	Isoform Long of Heterogeneous nuclear ribonucleoprotein U
IPI00031545	Isoform Long of Inositol 1,4,5-trisphosphate receptor type 2
IPI00297880	Isoform Long of Integrin beta-7
IPI00029737	Isoform Long of Long-chain-fatty-acid--CoA ligase 4
IPI00336047	Isoform Long of Myosin-IXb
IPI00006482	Isoform Long of Sodium/potassium-transporting ATPase subunit alpha-1
IPI00005614	Isoform Long of Spectrin beta chain, brain 1
IPI00010740	Isoform Long of Splicing factor, proline- and glutamine-rich
IPI00025273	Isoform Long of Trifunctional purine biosynthetic protein adenosine-3
IPI00006073	Isoform Long of Tumor necrosis factor receptor superfamily member 8
IPI00063784	Isoform Long of Vesicle transport through interaction with t-SNAREs homolog 1B
IPI00479186	Isoform M2 of Pyruvate kinase isozymes M1/M2
IPI00296053	Isoform Mitochondrial of Fumarate hydratase, mitochondrial
IPI00216393	Isoform Non-brain of Clathrin light chain A
IPI00216472	Isoform Non-brain of Clathrin light chain B
IPI00374740	Isoform OA3-323 of Leukocyte surface antigen CD47
IPI00024727	Isoform PLD2A of Phospholipase D2
IPI00030273	Isoform RON of Macrophage-stimulating protein receptor
IPI00003971	Isoform RTN1-A of Reticulon-1
IPI00012503	Isoform Sap-mu-0 of Proactivator polypeptide
IPI00026105	Isoform SCPx of Non-specific lipid-transfer protein
IPI00386718	Isoform Short of Probable global transcription activator SNF2L2
IPI00016832	Isoform Short of Proteasome subunit alpha type-1
IPI00020194	Isoform Short of TATA-binding protein-associated factor 2N
IPI00027285	Isoform SM-B' of Small nuclear ribonucleoprotein-associated proteins B and B'
IPI00010438	Isoform SNAP-23a of Synaptosomal-associated protein 23
IPI00012341	Isoform SRP40-1 of Serine/arginine-rich splicing factor 5
IPI00012345	Isoform SRP55-1 of Serine/arginine-rich splicing factor 6
IPI00012545	Isoform TGN51 of Trans-Golgi network integral membrane protein 2
IPI00023977	Isoform TPRDI of E3 ubiquitin-protein ligase TTC3
IPI00217169	Isoform XB of Plasma membrane calcium-transporting ATPase 4
IPI00095891	Isoform XLas-1 of Guanine nucleotide-binding protein G(s) subunit alpha isoforms XLas
IPI00644127	Isoleucyl-tRNA synthetase, cytoplasmic
IPI00554711	Junction plakoglobin
IPI00009865	Keratin, type I cytoskeletal 10
IPI00384444	Keratin, type I cytoskeletal 14
IPI00217963	Keratin, type I cytoskeletal 16
IPI00019359	Keratin, type I cytoskeletal 9
IPI00182655	Keratin, type II cuticular Hb6
IPI00220327	Keratin, type II cytoskeletal 1
IPI00376379	Keratin, type II cytoskeletal 1b
IPI00021304	Keratin, type II cytoskeletal 2 epidermal
IPI00008359	Keratin, type II cytoskeletal 2 oral
IPI00290857	Keratin, type II cytoskeletal 3
IPI00009867	Keratin, type II cytoskeletal 5
IPI00300725	Keratin, type II cytoskeletal 6A
IPI00298991	KIAA1033 protein
IPI00783726	kinectin isoform b
IPI00012837	Kinesin-1 heavy chain
IPI00305289	Kinesin-like protein KIF11
IPI00299554	Kinesin-like protein KIF14
IPI00000769	Kinesin-like protein KIF22
IPI00005791	Kinetochore protein NDC80 homolog
IPI00156032	KRR1 small subunit processome component homolog
IPI00219217	L-lactate dehydrogenase B chain
IPI00292135	Lamin-B receptor
IPI00216230	Lamina-associated polypeptide 2, isoform alpha
IPI00218725	laminin subunit alpha-2 isoform b precursor
IPI00783271	Leucine-rich PPR motif-containing protein, mitochondrial
IPI00023576	Leucine-rich repeat transmembrane neuronal protein 2
IPI00456628	Leucine-rich repeat-containing protein 16C
IPI00470576	Leucine-rich repeat-containing protein 57
IPI00396321	Leucine-rich repeat-containing protein 59
IPI00152642	Leucine-rich repeat-containing protein 8C
IPI00103994	Leucyl-tRNA synthetase, cytoplasmic
IPI00027444	Leukocyte elastase inhibitor
IPI00018307	Leukocyte surface antigen CD53
IPI00027430	Leukosialin
IPI00009650	Lipocalin-1
IPI00017940	LMBR1 domain-containing protein 2
IPI00005158	Lon protease homolog, mitochondrial
IPI00434996	low affinity immunoglobulin gamma Fc region receptor II-b isoform 4 precursor
IPI00908663	low-density lipoprotein receptor isoform 4 precursor
IPI00024292	Low-density lipoprotein receptor-related protein 2
IPI00009032	Lupus La protein
IPI00013260	Lymphocyte-specific protein 1
IPI00940936	LYN protein (Fragment)
IPI00012989	Lysosomal alpha-mannosidase
IPI00884105	Lysosome-associated membrane glycoprotein 1
IPI00298246	Macrophage metalloelastase
IPI00303280	MAGUK p55 subfamily member 6
IPI00794679	Major histocompatibility complex, class I, B
IPI01020951	Major histocompatibility complex, class II, DR beta 1
IPI00000105	Major vault protein
IPI00916111	Malate dehydrogenase, cytoplasmic
IPI00029046	Malectin
IPI00641181	MARCKS-related protein
IPI00297191	Mediator of RNA polymerase II transcription subunit 14
IPI00792423	Mediator of RNA polymerase II transcription subunit 24
IPI00018074	Melanoma-associated antigen 9
IPI00018080	Melanoma-associated antigen B1
IPI00006726	Melanoma-associated antigen B2
IPI00152490	Melanoma-associated antigen C3
IPI00015306	Melanoma-associated antigen E1
IPI00217104	Melanoma-associated antigen G1
IPI00220739	Membrane-associated progesterone receptor component 1
IPI00008240	Methionyl-tRNA synthetase, cytoplasmic
IPI00795906	MHC class I antigen heavy chain
IPI00719648	MHC class II antigen
IPI00880007	Microtubule-associated protein
IPI00017596	Microtubule-associated protein RP/EB family member 1
IPI00167941	Midasin
IPI00306516	Mitochondrial import inner membrane translocase subunit TIM44
IPI00219365	Moesin
IPI00024650	Monocarboxylate transporter 1
IPI00045914	Msx2-interacting protein
IPI00027481	Multidrug resistance protein 1
IPI00217223	Multifunctional protein ADE2
IPI00027255	Myosin light chain 6B
IPI00220573	Myosin regulatory light chain 12A
IPI00007858	Myosin-13
IPI00298301	Myosin-3
IPI00025880	Myosin-7
IPI00329719	Myosin-Id
IPI00016007	Myosin-Vc
IPI00924816	Myotrophin
IPI00219301	Myristoylated alanine-rich C-kinase substrate
IPI00296526	N-acetyl-D-glucosamine kinase
IPI00328391	N-acetylgalactosaminyltransferase 7
IPI00300127	N-acetyltransferase 10
IPI00013184	N-alpha-acetyltransferase 10, NatA catalytic subunit
IPI00003527	Na(+)/H(+) exchange regulatory cofactor NHE-RF1
IPI00025796	NADH dehydrogenase [ubiquinone] iron-sulfur protein 3, mitochondrial
IPI00954806	NADH-cytochrome b5 reductase 3 isoform 3
IPI00243221	nardilysin isoform a
IPI00023407	Nck-associated protein 1-like
IPI00914847	nebulin isoform 1
IPI00472011	neogenin isoform 2 precursor
IPI00021812	Neuroblast differentiation-associated protein AHNAK
IPI00412982	Neurogenic locus notch homolog protein 1 precursor
IPI00297655	Neurogenic locus notch homolog protein 2
IPI00640818	neuropathy target esterase isoform a
IPI00015476	Neutral amino acid transporter A
IPI00019472	Neutral amino acid transporter B(0)
IPI00009726	Nicotinamide mononucleotide adenylyltransferase 1
IPI00018873	Nicotinamide phosphoribosyltransferase
IPI00304596	Non-POU domain-containing octamer-binding protein
IPI00974136	NT5C1B-RDH14 protein isoform 1
IPI00019380	Nuclear cap-binding protein subunit 1
IPI00009901	Nuclear transport factor 2
IPI00031812	Nuclease-sensitive element-binding protein 1
IPI00295542	Nucleobindin-1
IPI00411886	Nucleolar complex protein 2 homolog
IPI00102815	Nucleolar complex protein 3 homolog
IPI00385042	Nucleolar GTP-binding protein 1
IPI00297241	Nucleolar pre-ribosomal-associated protein 1
IPI00411937	Nucleolar protein 56
IPI00006379	Nucleolar protein 58
IPI00604620	Nucleolin
IPI00604590	Nucleoside diphosphate kinase
IPI00029591	P-selectin glycoprotein ligand 1
IPI00024705	PDZ domain-containing protein GIPC1
IPI00018235	Peflin
IPI00419585	Peptidyl-prolyl cis-trans isomerase A
IPI00646304	Peptidyl-prolyl cis-trans isomerase B
IPI00219005	Peptidyl-prolyl cis-trans isomerase FKBP4
IPI00300078	Periodic tryptophan protein 2 homolog
IPI00000874	Peroxiredoxin-1
IPI00027350	Peroxiredoxin-2
IPI00011937	Peroxiredoxin-4
IPI00220301	Peroxiredoxin-6
IPI00019912	Peroxisomal multifunctional enzyme type 2
IPI00291916	PH-interacting protein
IPI00005511	PHD finger-like domain-containing protein 5A
IPI00031820	Phenylalanyl-tRNA synthetase alpha chain
IPI00300074	Phenylalanyl-tRNA synthetase beta chain
IPI00002580	Phosphatidylinositol-4-phosphate 3-kinase C2 domain-containing subunit alpha
IPI00169383	Phosphoglycerate kinase 1
IPI00549725	Phosphoglycerate mutase 1
IPI00005181	Phospholipid scramblase 1
IPI00020464	Phosphoprotein associated with glycosphingolipid-enriched microdomains 1
IPI00004237	Phosphorylase b kinase regulatory subunit alpha, liver isoform
IPI00303402	Phosphorylated adapter RNA export protein
IPI00001734	Phosphoserine aminotransferase
IPI00019580	Plasminogen
IPI00032304	Plastin-1
IPI00010471	Plastin-2
IPI00014808	Platelet-activating factor acetylhydrolase IB subunit gamma
IPI00552671	Plexin-A1
IPI00020884	Plexin-A3
IPI00853369	Plexin-B2
IPI00024766	Plexin-C1
IPI00449049	Poly [ADP-ribose] polymerase 1
IPI00296909	Poly [ADP-ribose] polymerase 4
IPI00016610	Poly(rC)-binding protein 1
IPI00239415	Polytrophin
IPI00740545	POTE ankyrin domain family member I
IPI00641364	PPAN-P2RY11 protein isoform 1
IPI00026307	Pre-mRNA-processing factor 17
IPI00305068	Pre-mRNA-processing factor 6
IPI00007928	Pre-mRNA-processing-splicing factor 8
IPI00294211	Pre-mRNA-splicing factor ATP-dependent RNA helicase PRP16
IPI00177381	Pre-mRNA-splicing factor CWC22 homolog
IPI00163084	Pre-mRNA-splicing factor SYF1
IPI00292894	Pre-rRNA-processing protein TSR1 homolog
IPI00015361	Prefoldin subunit 5
IPI00384280	Prenylcysteine oxidase 1
IPI00005904	Probable ATP-dependent RNA helicase DDX20
IPI00293078	Probable ATP-dependent RNA helicase DDX27
IPI00329791	Probable ATP-dependent RNA helicase DDX46
IPI00023972	Probable ATP-dependent RNA helicase DDX47
IPI00017617	Probable ATP-dependent RNA helicase DDX5
IPI00032423	Probable ATP-dependent RNA helicase DDX52
IPI00030320	Probable ATP-dependent RNA helicase DDX6
IPI00217630	Probable ATP-dependent RNA helicase DHX37
IPI00004459	Probable dimethyladenosine transferase
IPI00289776	probable E3 ubiquitin-protein ligase MYCBP2
IPI00465166	probable phospholipid-transporting ATPase IB
IPI00152868	Probable phospholipid-transporting ATPase IM
IPI00180454	Probable U3 small nucleolar RNA-associated protein 11
IPI00168262	Procollagen galactosyltransferase 1
IPI00216691	Profilin-1
IPI00246058	Programmed cell death 6-interacting protein
IPI00298558	Programmed cell death protein 10
IPI00025277	Programmed cell death protein 6
IPI00017334	Prohibitin
IPI00027252	Prohibitin-2
IPI00021700	Proliferating cell nuclear antigen
IPI00299000	Proliferation-associated protein 2G4
IPI00033030	Proteasomal ubiquitin receptor ADRM1
IPI00105598	Proteasome 26S non-ATPase subunit 11 variant (Fragment)
IPI00479722	Proteasome activator complex subunit 1
IPI00219622	Proteasome subunit alpha type-2
IPI00299155	Proteasome subunit alpha type-4
IPI00291922	Proteasome subunit alpha type-5
IPI00029623	Proteasome subunit alpha type-6
IPI00025019	Proteasome subunit beta type-1
IPI00027933	Proteasome subunit beta type-10
IPI00028004	Proteasome subunit beta type-3
IPI00555956	Proteasome subunit beta type-4
IPI00157790	proteasome-associated protein ECM29 homolog
IPI00967861	Protein
IPI00302238	Protein AATF
IPI00828098	protein ALO17 isoform 1
IPI00382516	protein arginine N-methyltransferase 1 isoform 3
IPI00016634	Protein C20orf11
IPI00020021	Protein DEK
IPI00010796	Protein disulfide-isomerase
IPI00025252	Protein disulfide-isomerase A3
IPI00009904	Protein disulfide-isomerase A4
IPI00298547	Protein DJ-1
IPI00982484	protein DLN-1
IPI00026530	Protein ERGIC-53
IPI00303318	Protein FAM49B
IPI00784320	Protein FAM83H
IPI00152671	Protein FAM91A1
IPI00031023	Protein flightless-1 homolog
IPI00004655	Protein FRG1
IPI00329025	Protein jagunal homolog 1
IPI00639803	protein kish-A-like
IPI00059292	Protein mago nashi homolog 2
IPI00332428	Protein MAK16 homolog
IPI00328350	Protein Niban
IPI00552983	Protein of unknown function DUF634 family protein
IPI00290444	Protein phosphatase 1 regulatory subunit 15A
IPI00465044	Protein RCC2
IPI00400922	Protein RRP5 homolog
IPI00013895	Protein S100-A11
IPI00017376	Protein transport protein Sec23B
IPI00026627	Protein XRP2
IPI00007607	Protein YIF1A
IPI00429538	Protein yippee-like 5
IPI00019568	Prothrombin (Fragment)
IPI00302641	Protocadherin Fat 2
IPI00853494	protocadherin-15 isoform CD2-2 precursor
IPI00216999	Pumilio domain-containing protein C14orf21
IPI00026216	Puromycin-sensitive aminopeptidase
IPI00219677	Putative deoxyribose-phosphate aldolase
IPI00099820	Putative glycerophosphocholine phosphodiesterase GPCPD1
IPI00396435	Putative pre-mRNA-splicing factor ATP-dependent RNA helicase DHX15
IPI00552073	Putative pre-mRNA-splicing factor ATP-dependent RNA helicase DHX16
IPI00024320	Putative RNA-binding protein 3
IPI00068430	Putative small nuclear ribonucleoprotein polypeptide E-like protein 1
IPI00010402	Putative uncharacterized protein
IPI00448664	Putative uncharacterized protein
IPI00795199	Putative uncharacterized protein DKFZp564A026 (Fragment)
IPI00465054	Putative uncharacterized protein DKFZp686C1054
IPI00026689	Putative uncharacterized protein DKFZp686L20222
IPI00874274	Putative uncharacterized protein DKFZp686O0870 (Fragment)
IPI00000792	Quinone oxidoreductase
IPI00010154	Rab GDP dissociation inhibitor alpha
IPI00903145	Radixin
IPI00414127	Ran-specific GTPase-activating protein
IPI00012442	Ras GTPase-activating protein-binding protein 1
IPI00009342	Ras GTPase-activating-like protein IQGAP1
IPI00017256	Ras suppressor protein 1
IPI00010270	Ras-related C3 botulinum toxin substrate 2
IPI00020418	Ras-related protein R-Ras
IPI00016513	Ras-related protein Rab-10
IPI00020436	Ras-related protein Rab-11B
IPI00291928	Ras-related protein Rab-14
IPI00008964	Ras-related protein Rab-1B
IPI00007755	Ras-related protein Rab-21
IPI00031169	Ras-related protein Rab-2A
IPI00300096	Ras-related protein Rab-35
IPI00023510	Ras-related protein Rab-5A
IPI00017344	Ras-related protein Rab-5B
IPI00016891	Ras-related protein Rab-6B
IPI00016342	Ras-related protein Rab-7a
IPI00028481	Ras-related protein Rab-8A
IPI00024282	Ras-related protein Rab-8B
IPI00016372	Ras-related protein Rab-9A
IPI00217519	Ras-related protein Ral-A
IPI00019345	Ras-related protein Rap-1A
IPI00018364	Ras-related protein Rap-2b
IPI00009607	Ras-related protein Rap-2c
IPI00719549	RBM14-RBM4 protein isoform 1
IPI00024670	Receptor expression-enhancing protein 5
IPI00028108	Regulator of G-protein signaling 19
IPI00017381	Replication factor C subunit 4
IPI00031514	Replication factor C subunit 5
IPI00020127	Replication protein A 70 kDa DNA-binding subunit
IPI00015842	Reticulocalbin-1
IPI00003815	Rho GDP-dissociation inhibitor 1
IPI00003817	Rho GDP-dissociation inhibitor 2
IPI00022542	Rho-associated protein kinase 1
IPI00017342	Rho-related GTP-binding protein RhoG
IPI00550069	Ribonuclease inhibitor
IPI00019196	Ribonuclease P protein subunit p30
IPI00011118	ribonucleoside-diphosphate reductase subunit M2 isoform 1
IPI00008708	Ribosomal L1 domain-containing protein 1
IPI00555744	Ribosomal protein L14 variant
IPI00419919	Ribosomal protein L29
IPI00006099	Ribosome biogenesis protein BMS1 homolog
IPI00181728	Ribosome biogenesis protein BRX1 homolog
IPI00304232	Ribosome biogenesis protein WDR12
IPI00009841	RNA-binding protein EWS isoform 1
IPI00024524	RNA-binding protein PNO1
IPI00978180	RPS10-NUDT3 protein
IPI00025039	rRNA 2'-O-methyltransferase fibrillarin
IPI00235647	rRNA/tRNA 2'-O-methyltransferase fibrillarin-like protein 1
IPI00009104	RuvB-like 2
IPI00411706	S-formylglutathione hydrolase
IPI00719256	SART3 protein
IPI00218850	Secretory carrier-associated membrane protein 2
IPI00031510	Semaphorin-3A
IPI00073763	Semaphorin-4C
IPI00019372	Serglycin
IPI00002520	Serine hydroxymethyltransferase, mitochondrial
IPI00005978	Serine/arginine-rich splicing factor 2
IPI00010204	Serine/arginine-rich splicing factor 3
IPI00000015	Serine/arginine-rich splicing factor 4
IPI00012340	Serine/arginine-rich splicing factor 9
IPI00304742	Serine/threonine-protein kinase 10
IPI00031410	Serine/threonine-protein kinase mTOR
IPI00010080	Serine/threonine-protein kinase OSR1
IPI00013721	Serine/threonine-protein kinase PRP4 homolog
IPI00019640	Serine/threonine-protein kinase VRK1
IPI00470920	Serine/threonine-protein phosphatase 2A 55 kDa regulatory subunit B delta isoform
IPI00554737	Serine/threonine-protein phosphatase 2A 65 kDa regulatory subunit A alpha isoform
IPI00008380	Serine/threonine-protein phosphatase 2A catalytic subunit alpha isoform
IPI00550451	Serine/threonine-protein phosphatase PP1-alpha catalytic subunit
IPI00218236	Serine/threonine-protein phosphatase PP1-beta catalytic subunit
IPI00413451	Serpin B6
IPI00032140	Serpin H1
IPI00220637	Seryl-tRNA synthetase, cytoplasmic
IPI00017341	SF3A2 protein (Fragment)
IPI00104128	Signal peptidase complex catalytic subunit SEC11A
IPI00219436	Signal peptidase complex catalytic subunit SEC11C
IPI00293434	Signal recognition particle 14 kDa protein
IPI00215888	Signal recognition particle 72 kDa protein
IPI00385267	Signal recognition particle receptor subunit alpha
IPI00295098	Signal recognition particle receptor subunit beta
IPI00030783	Signal transducer and activator of transcription 5A
IPI00044748	Similar to FMNL2
IPI00009803	Similar to Integrin alpha-4 subunit
IPI00848328	Similar to Peroxisomal enoyl-coenzyme A hydratase-like protein
IPI00607645	Sin3 histone deacetylase corepressor complex component SDS3
IPI00029744	Single-stranded DNA-binding protein, mitochondrial
IPI00479125	SLIT-ROBO Rho GTPase-activating protein 2
IPI00220528	Small nuclear ribonucleoprotein F
IPI00016572	Small nuclear ribonucleoprotein G
IPI00302850	Small nuclear ribonucleoprotein Sm D1
IPI00017963	Small nuclear ribonucleoprotein Sm D2
IPI00965271	small subunit processome component 20 homolog
IPI00169259	Small VCP/p97-interacting protein
IPI00018331	SNARE-associated protein Snapin
IPI00927490	sodium channel protein type 5 subunit alpha isoform f
IPI00302840	Sodium/potassium-transporting ATPase subunit alpha-3
IPI00008167	Sodium/potassium-transporting ATPase subunit beta-3
IPI00220194	Solute carrier family 2, facilitated glucose transporter member 1
IPI00003909	Solute carrier family 2, facilitated glucose transporter member 3
IPI00217882	Sortilin
IPI00299095	Sorting nexin-2
IPI00470628	Spermatogenesis-associated protein 19, mitochondrial
IPI00292020	Spermidine synthase
IPI00017451	Splicing factor 3A subunit 1
IPI00029764	Splicing factor 3A subunit 3
IPI00026089	Splicing factor 3B subunit 1
IPI00221106	Splicing factor 3B subunit 2
IPI00010404	Splicing factor 3B subunit 5
IPI00005613	Splicing factor U2AF 35 kDa subunit
IPI00291544	Squalene monooxygenase
IPI01013939	src substrate cortactin isoform c
IPI00140420	Staphylococcal nuclease domain-containing protein 1
IPI00019407	Sterol-4-alpha-carboxylate 3-dehydrogenase, decarboxylating
IPI00334190	Stomatin-like protein 2
IPI00007765	Stress-70 protein, mitochondrial
IPI00013894	Stress-induced-phosphoprotein 1
IPI00219420	Structural maintenance of chromosomes protein 3
IPI00413265	Structural maintenance of chromosomes protein 5
IPI00647217	Superkiller viralicidic activity 2-like 2
IPI00218733	Superoxide dismutase [Cu-Zn]
IPI00158020	SWAP/Surp domain containing protein
IPI00297211	SWI/SNF-related matrix-associated actin-dependent regulator of chromatin subfamily A member 5
IPI00156689	Synaptic vesicle membrane protein VAT-1 homolog
IPI00008569	Synaptobrevin homolog YKT6
IPI00013946	Synaptogyrin-2
IPI00300407	Syndecan-2
IPI00011564	Syndecan-4
IPI00744456	syntaxin-16 isoform c
IPI00029730	Syntaxin-4
IPI00297626	Syntaxin-binding protein 3
IPI00003983	T-cell surface glycoprotein CD4
IPI00297779	T-complex protein 1 subunit beta
IPI00302927	T-complex protein 1 subunit delta
IPI00010720	T-complex protein 1 subunit epsilon
IPI00553185	T-complex protein 1 subunit gamma
IPI00027626	T-complex protein 1 subunit zeta
IPI00015914	T-lymphocyte activation antigen CD80
IPI00007957	TAF6-like RNA polymerase II p300/CBP-associated factor-associated factor 65 kDa subunit 6L
IPI00298994	Talin-1
IPI00398020	Teneurin-3
IPI00549664	Testis-expressed sequence 10 protein
IPI00237925	Tetraspanin-33
IPI00005634	Tetratricopeptide repeat protein 37
IPI00171438	Thioredoxin domain-containing protein 5
IPI00328840	THO complex subunit 4
IPI00299417	THO complex subunit 5 homolog
IPI00329633	Threonyl-tRNA synthetase, cytoplasmic
IPI00296099	Thrombospondin-1
IPI00104050	Thyroid hormone receptor-associated protein 3
IPI00043467	Tigger transposable element-derived protein 1
IPI00940872	Titin, isoform CRA_a
IPI00412243	TLD domain-containing protein KIAA1609
IPI00011549	TNF receptor-associated factor 1
IPI00428967	TRAM adaptor with GOLD domain isoform 1
IPI00744692	Transaldolase
IPI00144243	Transcription factor HIVEP2
IPI00023591	Transcriptional activator protein Pur-alpha
IPI00045051	Transcriptional activator protein Pur-beta
IPI00022462	Transferrin receptor protein 1
IPI00000075	Transforming growth factor beta-1
IPI00965868	Transforming growth factor, beta-induced, 68kDa variant (Fragment)
IPI00478231	Transforming protein RhoA
IPI00550363	Transgelin-2
IPI00183666	Transient receptor potential cation channel subfamily V member 2
IPI00022774	Transitional endoplasmic reticulum ATPase
IPI00011898	Translation initiation factor eIF-2B subunit epsilon
IPI00001159	Translational activator GCN1
IPI00019385	Translocon-associated protein subunit delta
IPI00021985	Transmembrane 9 superfamily member 4
IPI00028055	Transmembrane emp24 domain-containing protein 10
IPI00016608	Transmembrane emp24 domain-containing protein 2
IPI00023542	Transmembrane emp24 domain-containing protein 9
IPI00031697	Transmembrane protein 109
IPI00419856	transportin-2 isoform 3
IPI00022793	Trifunctional enzyme subunit beta, mitochondrial
IPI00465028	triosephosphate isomerase isoform 2
IPI00032342	TRIP12 protein
IPI00020416	Tripeptidyl-peptidase 2
IPI00306369	tRNA (cytosine(34)-C(5))-methyltransferase
IPI00550689	tRNA-splicing ligase RtcB homolog
IPI00005087	Tropomodulin-3
IPI00180675	Tubulin alpha-1A chain
IPI00930688	Tubulin alpha-1B chain
IPI01019113	Tubulin beta chain
IPI00031370	Tubulin beta-2B chain
IPI00007752	Tubulin beta-2C chain
IPI00013683	Tubulin beta-3 chain
IPI00292496	Tubulin beta-8 chain
IPI00029048	Tubulin--tyrosine ligase-like protein 12
IPI00001671	Tumor necrosis factor
IPI00297452	Tyrosine-protein kinase receptor
IPI00297261	Tyrosine-protein phosphatase non-receptor type 1
IPI00012382	U1 small nuclear ribonucleoprotein A
IPI00297477	U2 small nuclear ribonucleoprotein A'
IPI00029267	U2 small nuclear ribonucleoprotein B''
IPI00872664	Ubiquitin carboxyl-terminal hydrolase
IPI00291946	Ubiquitin carboxyl-terminal hydrolase 10
IPI00184533	Ubiquitin carboxyl-terminal hydrolase 11
IPI00003965	Ubiquitin carboxyl-terminal hydrolase 7
IPI00179330	Ubiquitin-40S ribosomal protein S27a
IPI00645078	Ubiquitin-like modifier-activating enzyme 1
IPI00002459	Uncharacterized protein
IPI00005728	Uncharacterized protein
IPI00008231	Uncharacterized protein
IPI00017763	Uncharacterized protein
IPI00022479	Uncharacterized protein
IPI00024425	Uncharacterized protein
IPI00072918	Uncharacterized protein
IPI00179298	Uncharacterized protein
IPI00240812	Uncharacterized protein
IPI00298520	Uncharacterized protein
IPI00304086	Uncharacterized protein
IPI00411452	Uncharacterized protein
IPI00552768	Uncharacterized protein
IPI00645451	Uncharacterized protein
IPI00645948	Uncharacterized protein
IPI00646748	Uncharacterized protein
IPI00647457	Uncharacterized protein
IPI00654555	Uncharacterized protein
IPI00719285	Uncharacterized protein
IPI00736170	Uncharacterized protein
IPI00741317	Uncharacterized protein
IPI00748303	Uncharacterized protein
IPI00748856	Uncharacterized protein
IPI00789324	Uncharacterized protein
IPI00789551	Uncharacterized protein
IPI00790240	Uncharacterized protein
IPI00790262	Uncharacterized protein
IPI00792179	Uncharacterized protein
IPI00797126	Uncharacterized protein
IPI00798162	Uncharacterized protein
IPI00815713	Uncharacterized protein
IPI00847571	Uncharacterized protein
IPI00871578	Uncharacterized protein
IPI00873982	Uncharacterized protein
IPI00880170	Uncharacterized protein
IPI00893099	Uncharacterized protein
IPI00893149	Uncharacterized protein
IPI00893949	Uncharacterized protein
IPI00908438	Uncharacterized protein
IPI00923468	Uncharacterized protein
IPI00925214	Uncharacterized protein
IPI00941711	Uncharacterized protein
IPI00943181	Uncharacterized protein
IPI00945846	Uncharacterized protein
IPI00946099	Uncharacterized protein
IPI00973736	Uncharacterized protein
IPI00980430	Uncharacterized protein
IPI00981672	Uncharacterized protein
IPI00982951	Uncharacterized protein
IPI00983101	Uncharacterized protein
IPI00983296	Uncharacterized protein
IPI00983432	Uncharacterized protein
IPI00984777	Uncharacterized protein
IPI01009212	Uncharacterized protein
IPI01009308	Uncharacterized protein
IPI01012925	Uncharacterized protein
IPI01014610	Uncharacterized protein
IPI01014872	Uncharacterized protein
IPI01015990	Uncharacterized protein
IPI01020731	Uncharacterized protein
IPI01020880	Uncharacterized protein
IPI00031651	Uncharacterized protein C7orf50
IPI00006980	UPF0568 protein C14orf166
IPI00008219	UV excision repair protein RAD23 homolog A
IPI00000425	V-type proton ATPase 116 kDa subunit a isoform 2
IPI00018855	V-type proton ATPase 16 kDa proteolipid subunit
IPI00018931	Vacuolar protein sorting-associated protein 35
IPI00401773	Vacuolar protein sorting-associated protein 37C
IPI00411356	Vacuolar protein sorting-associated protein 4A
IPI00000873	Valyl-tRNA synthetase
IPI00030911	Vesicle-associated membrane protein 8
IPI00006451	Vesicle-fusing ATPase
IPI00006865	Vesicle-trafficking protein SEC22b
IPI00009950	Vesicular integral-membrane protein VIP36
IPI00418471	Vimentin
IPI00298971	Vitronectin
IPI00216308	Voltage-dependent anion-selective channel protein 1
IPI00334159	von Hippel-Lindau binding protein 1, isoform CRA_b
IPI00009471	WD repeat-containing protein 3
IPI00169325	WD repeat-containing protein 36
IPI00016542	WD repeat-containing protein 76
IPI00001545	Wiskott-Aldrich syndrome protein
IPI00472164	Wiskott-Aldrich syndrome protein family member 2
IPI00220834	X-ray repair cross-complementing protein 5
IPI00644712	X-ray repair cross-complementing protein 6
IPI00607814	xaa-Pro aminopeptidase 1 isoform 2
IPI00183487	Xylosyltransferase 1
IPI00644701	Y+L amino acid transporter 2
IPI00004337	Zinc finger and BTB domain-containing protein 11
IPI00791079	Zinc finger protein 831
IPI00008085	Zinc transporter ZIP10
